# Supplementary material for: Epithelial HO-1 regulates iron availability and promotes colonic tumorigenesis in a context-dependent manner
Source: JCI Insight. 2025 Dec 17;11(3):e181032. doi: 10.1172/jci.insight.181032 (PMC12892898; doi:10.1172/jci.insight.181032)
Supplement: Supporting data values [file jciinsight-11-181032-s193.xlsx]

## Sheet: Fig 1A
	Days	WT: DSS
	0	0	0	0	0	0	0	0	0	0
	3	1.5	1	3	2.5	1	3	1.5	1	1
	5	3	3.5	3.5	3.5	4	4
	7	5	3	3

## Sheet: Fig 1B
	Days	Bleeding Score
	0	0	0	0	0	0	0	0	0	0
	3	0.5	0	1	0.5	0	2	0.5	0.5	0
	5	1	1.5	2	1.5	2	1
	7	0	0	0

## Sheet: Fig 1C
	Days	WT: DSS
	0	0.034	0.034	0.034	0.051	0.051	0.051	0.051	0.034	0.034	0.034	0.034	0.034
	3	0.221	0.17	0.051	0.102	0.085	0.085	0.085	0.102
	5	2.414	0.714	0.187	0.391	0.833	0.391	0.391
	7	0.391	0.034	0.017	0.034

## Sheet: Fig 1D
	Day
	0	-8.43053	-8.30451	-8.15468	-8.53979	-10.2142	-8.22895	-8.60358	-10.1155	-10.0022
	3	-5.58824		-5.20043	-6.50061
	5	-5.00702	-6.45637	-4.89241	-6.73037
	7	-4.02526	-8.10795	-7.75568	-4.83321	-8.65105	-7.6545	-8.65924	-6.31561	-6.36736	-9.81685

## Sheet: Fig. 1E
	Days	% HO-1+
	0	17.52	28.21	34.41
	3	43.5	36.73	51.64
	5	54.49	37.35	48.37
	7	50.26	33.32	38.55

## Sheet: Fig 1F
			Hmox1fl/fl		Hmox1ΔIEC
			NTC	200μM	NTC	200μM
			8.6	6.25	5.72	23.06
			11.22	6.9	13.18	16.07
			8.58	10.95	7.94	17.73

## Sheet: Fig 1I
gene_name	Ctrl_Hem	KO_Hem	log2FoldChange	padj
Guca2a	4539.75	173.834	4.71423	5.53e-287
Sgk1	733.402	7842.3	-3.4186	9.85e-241
1810065E05Rik	7884.47	148.25	5.73665	1.53e-222
Hmgcs2	3137.85	11.3556	8.13484	4.75e-216
Ces1g	2039.83	40.8026	5.62809	6.29e-206
Pyy	28.9589	2972.58	-6.68539	1.74e-184
Sptssb	1804.68	20.4226	6.45358	1.19e-182
Isx	3623.81	334.681	3.44114	6.82e-171
St3gal6	45.9271	1970.26	-5.42045	1.71e-165
Scnn1a	77.0488	2626.15	-5.09182	4.22e-163
Aqp8	227.676	13427.5	-5.88208	1.45e-159
Ociad2	1395.97	17.8999	6.37102	3.3e-149
Nbea	1696.27	62.2624	4.77031	1.07e-147
Muc2	5825.6	631.972	3.20776	1.47e-143
Fgl2	1275.85	56.8365	4.5056	4.67e-139
Clca3b	2083.84	163.345	3.67426	1.26e-136
Car12	1239.76	16.6712	6.12587	5.37e-136
Apol10a	2179.55	7.07376	8.39642	1.1e-133
Hoxb6	2037.84	36.8798	5.78885	1.31e-133
Cpm	58.4882	1415.59	-4.59838	9.59e-131
Gm3776	335.962	2515.63	-2.90466	6.91e-125
Cdc42bpa	1304.89	116.58	3.48767	1.6e-113
Cd24a	137.224	1774.27	-3.69244	5.73e-113
Ak4	2780.78	307.938	3.17914	1.53e-109
Mal	31.64	1263.85	-5.31902	5.94e-106
Myo5c	93.6504	1462.64	-3.96524	9.8e-106
Aldh1l1	61.691	1070.42	-4.11675	2.22e-104
Rdx	36.8639	809.659	-4.45792	1.28e-101
B4galnt2	2882.38	238.607	3.5995	7.15e-98
Malrd1	851.544	31.7013	4.75142	1.71e-97
Ces1f	2026.45	110.019	4.21806	2.14e-97
Ndnf	10.3717	1203.72	-6.85404	5.39e-97
Ptgs2	36.4207	858.03	-4.55772	6.91e-96
Pcsk5	592.763	14.6833	5.30576	8.6e-94
Itih5	609.653	4154.64	-2.76876	4.66e-92
Mylk	748.971	34.3771	4.47194	8.9e-92
Thbs4	5.65205	1870.35	-8.38067	2.42e-91
Kbtbd11	662.495	8.77697	6.27808	2.37e-90
Gcnt3	3230.8	538.543	2.58829	8.32e-90
Pigr	37037.9	9069.03	2.02993	6.11e-89
Cldn15	890.282	42.7878	4.36956	6.11e-89
Abca12	862.758	9.35795	6.53567	6.8e-87
Wfdc2	343.882	5767.06	-4.068	7.49e-87
Vav3	663.39	23.9851	4.81227	2.59e-86
Cyp2c65	2043.82	177.595	3.52857	3.62e-84
Rnf186	2190.8	234.44	3.22459	2.16e-80
Clic5	264.194	2006.58	-2.92496	1.2e-78
Stra6l	788.374	92.1822	3.09759	1.27e-77
Rassf4	569.295	10.1182	5.71601	2.3e-77
Slc20a1	439.884	2106.43	-2.25912	5.27e-77
Hoxb8	1020.57	29.8365	5.04193	1.73e-76
Pxylp1	147.722	1052.99	-2.83376	2.51e-76
Gpr137b	550.537	2483.07	-2.17291	3.81e-76
Slc25a12	147.122	1022.98	-2.79899	6.84e-76
Aldob	127.044	1533.58	-3.59167	7.94e-75
Stk39	47.7361	627.692	-3.71925	8.51e-75
Rbp2	67.4924	887.733	-3.71814	8.03e-74
B3gnt5	17.5373	618.877	-5.13734	1.66e-72
Spink4	68.9536	778.42	-3.4984	1.18e-71
Mt3	11.5981	588.767	-5.66464	4.22e-71
Tdrp	424.765	21.279	4.28977	5e-70
Klk1	92.79	856.205	-3.20758	2.75e-69
Hoxb5	494.689	5.67306	6.53004	1.63e-67
Mb21d2	20.4817	618.057	-4.91778	4.93e-66
Cyp1b1	662.104	22.0646	4.84032	2.38e-65
Ugt1a1	717.33	43.8104	4.01559	2.97e-65
Cers4	130.206	919.933	-2.8205	5.54e-65
Fut4	6.84959	670.373	-6.61978	3.35e-64
Gramd3	5426.27	746.105	2.86206	3.69e-64
Aldh1a1	17986.1	3825.06	2.2334	5.47e-64
Itga2	3050.22	565.37	2.43036	5.7e-62
St3gal1	389.794	27.5822	3.82937	6.58e-61
Emp1	21967.5	4539	2.27536	8.67e-61
Hoxa11os	14.7922	501.903	-5.08098	1.15e-59
Egln3	766.3	4728.33	-2.62544	1.56e-59
Adh1	965.098	3204.92	-1.7317	1.86e-59
Fcgbp	11537.6	2198.26	2.39244	4.19e-59
Nt5e	40.5062	519.281	-3.68009	7.02e-59
Fblim1	111.743	1067.04	-3.25674	1.45e-58
Anxa8	629.715	2875.78	-2.19076	5.85e-58
Fabp2	424.311	7.65751	5.68698	5.91e-58
St6galnac4	69.5741	578.18	-3.053	8.13e-58
Oit1	2266.57	6756.58	-1.57578	4.31e-56
Vav2	509.196	39.6656	3.68108	2e-55
B4galnt1	1047.62	137.079	2.93754	3.67e-55
Hoxb9	4449.08	1077.19	2.04441	4.23e-55
Ccdc9b	441.284	36.8685	3.59102	1.01e-54
Srgap3	400.07	32.6505	3.60481	1.55e-54
Pycard	368.147	34.8691	3.40933	1.23e-53
Ffar4	678.028	124.374	2.44328	1.97e-52
Chst11	415.066	29.0154	3.84186	5.1e-52
Fam171a1	13.978	408.488	-4.86615	3.32e-51
Phlpp2	717.024	2516.48	-1.8111	1.99e-50
Cyp1a1	2600.18	7934.21	-1.60956	2.93e-50
Chic1	474.28	2.98247	7.23282	4.93e-50
B3gnt7	4.84851	550.162	-6.83714	6.01e-50
Pla2g10	188.877	875.584	-2.21281	1.25e-49
Bche	1064.93	80.8508	3.70105	4.87e-49
Fgfbp1	413.477	1569.48	-1.92489	5.14e-49
Capn13	26.3482	377.645	-3.83765	8.99e-49
Smpdl3a	67.7428	601.646	-3.1505	1.57e-48
Prss30	623.123	37.2785	4.08496	2.34e-48
Ccnd2	5948.08	16301.1	-1.45454	4.9e-48
Tmem181c-ps	579.407	107.152	2.44221	5.56e-48
Gm42047	663.76	1.74591	8.48711	7.89e-48
B3galt5	1449.14	4178.68	-1.52761	2.99e-47
Adgrl2	310.114	1215.15	-1.97074	1.75e-46
Slc8a1	348.773	21.0973	4.07106	2.52e-46
Gstm2	156.878	1084.84	-2.78948	4.83e-46
Tbx3	386.957	3.76184	6.5472	7.15e-46
Ces1e	264.544	8.14501	4.97982	8.45e-46
Hoxb4	319.543	9.28985	5.13231	2.21e-45
Fam20c	834.518	80.7187	3.3656	2.38e-45
Cxcl5	21.6887	341.899	-3.97896	4.19e-45
Cyp2c55	23025	5131.32	2.16609	4.97e-45
Hmgcll1	459.746	38.3862	3.5534	1.06e-44
Abcc2	19.6585	326.308	-4.05583	1.22e-44
Slc10a2	153.208	1041.27	-2.76487	1.71e-44
Gpr137b-ps	300.499	1270.39	-2.0788	8.27e-44
Cep85	1160.01	266.178	2.11994	1.23e-43
Pnp2	322.845	25.4177	3.69607	1.3e-43
Ddc	601.445	2442.63	-2.02129	1.36e-43
Spink1	12.03	313.781	-4.70513	3.08e-43
D630039A03Rik	55.301	441.483	-2.99675	9.22e-43
Prkacb	338.545	1658.07	-2.29176	1.27e-42
Clic4	696.22	2483.21	-1.83435	2.21e-42
Fer1l6	557.554	100.555	2.47386	1.58e-41
Trak2	4533.74	1334.66	1.76341	3.29e-41
Hoxa10	147.945	763.466	-2.36788	7.72e-41
Pmaip1	242.643	1023.51	-2.07594	1.04e-40
Pde7a	576.13	1975.9	-1.77867	1.97e-40
Nlrx1	51.1598	418.429	-3.02873	3.14e-40
Fam43a	46.4094	367.614	-2.98375	5.41e-40
Wipf1	247.721	22.7952	3.45162	7.22e-40
Mettl7b	2177.92	545.604	1.99946	1.56e-39
Insl5	25.1438	301.034	-3.5787	6.16e-39
Fam3b	1013.68	265.857	1.93412	8.64e-39
Prkg2	718.197	150.242	2.25382	9.61e-39
Mgat4a	3363.29	10872.7	-1.69272	1.42e-38
Fgfr2	376.507	62.0806	2.59905	1.42e-38
Slc4a4	424.523	65.125	2.69034	1.68e-38
Tfrc	489.376	1965.9	-2.00613	2.44e-38
Atp11a	3226.24	1072.1	1.58902	2.73e-38
Ces1d	220.209	10.7012	4.41904	4.66e-38
Rbpms	250.082	10.4312	4.66094	8.51e-38
Emp2	622.72	2150.78	-1.78846	1.61e-37
Gprc5a	4340.09	12411.6	-1.51583	2.95e-37
Fam126a	500.402	98.7055	2.33682	3.2e-37
Hoxa9	165.304	722.834	-2.12853	3.68e-37
Hoxa13	416.873	1481.86	-1.82992	7.01e-37
Slc5a9	438.228	86.9793	2.33027	7.18e-37
Mt4	6.38664	302.515	-5.55855	1.07e-36
Car2	11014.4	24171.3	-1.1339	1.19e-36
Cyba	285.596	2.70713	6.74755	1.73e-36
Tmprss2	5065.65	11949.5	-1.23808	2.4e-36
Ddx58	1161.21	288.809	2.00951	2.6e-36
Fhl1	25.2734	2362.55	-6.54705	4.46e-36
Ndrg2	330.004	1056.76	-1.67849	4.93e-36
Prss16	284.488	37.1952	2.91443	1.23e-35
Mfhas1	594.549	150.891	1.98387	1.32e-35
Muc3a	272.993	19.4787	3.82307	1.73e-35
Atp12a	0	8101.68	-15.1612	1.94e-35
Slc15a2	202.423	11.0157	4.25743	2.51e-35
Rab15	76.8545	722.04	-3.23211	3.01e-35
Chn2	338.943	53.3772	2.67854	3.34e-35
Hoxb3	306.69	5.7945	5.80682	3.48e-35
Pkp1	130.553	533.246	-2.03061	2.4e-34
Klhl5	71.0865	452.038	-2.66817	3.52e-34
Zfp791	161.272	637.294	-1.98095	9.74e-34
Ugt2b35	46.0806	341.559	-2.89036	1.42e-33
9130208D14Rik	470.047	58.3441	3.00898	2.22e-33
Ctgf	208.496	744.868	-1.83714	2.47e-33
Slc38a9	302.783	35.5357	3.06254	6.42e-33
Gsta2	36.4676	282.568	-2.95323	7.63e-33
Plce1	685.15	1887.66	-1.46249	1.33e-32
Camsap2	301.423	1103.64	-1.87337	1.33e-32
Gm14150	396.188	38.8862	3.35134	2.28e-32
Sv2c	232.833	13.3418	4.07267	4.94e-32
Soat1	641.176	2089.34	-1.70428	6.14e-32
Btn1a1	179.294	11.5829	3.92661	6.36e-32
S100a16	2041.69	7547.9	-1.88616	1.51e-31
Il1rn	10670.2	3945.72	1.43533	1.8e-31
Tnip3	270.547	1407.2	-2.37894	2.53e-31
Slc11a2	535.975	1446.72	-1.43216	4.78e-31
Hoxb13	0	4019.72	-14.1502	5.79e-31
Stim1	1767.86	4406.2	-1.31737	7.75e-31
Fth1	29521.8	63766.9	-1.11103	9.98e-31
Nr1h4	1159.37	403.412	1.52117	1.24e-30
Mafb	5.65849	253.53	-5.49384	1.66e-30
Fmnl2	208.132	16.7525	3.61428	1.78e-30
Abtb2	128.329	529.291	-2.04325	2.01e-30
Cdon	42.2	304.771	-2.85667	2.7e-30
Bmp3	1590.52	606.027	1.39188	2.84e-30
Tmsb4x	6909	2177.03	1.66643	3e-30
D630045J12Rik	86.5382	500.443	-2.53211	4.6e-30
Paqr5	1000.37	285.042	1.80881	6.32e-30
Aqp4	42.469	298.47	-2.81551	1.23e-29
Gm37844	168.102	5.3995	5.0894	2.57e-29
Tmem64	264.178	853.054	-1.69204	4.77e-29
Chgb	559.414	2464.63	-2.13944	5.38e-29
Nlrp10	11.2772	198.124	-4.13952	5.92e-29
Ulbp1	11.5913	195.6	-4.07592	8.06e-29
Abat	506.896	1602.12	-1.65994	1.73e-28
Hsd3b3	813.903	183.82	2.15371	1.87e-28
Nlrp6	2415.36	879.5	1.45945	2.35e-28
Capn11	15.5805	195.888	-3.65106	2.5e-28
Casd1	47.6414	377.998	-2.98726	5.5e-28
Stc2	419.444	100.92	2.05936	6.5e-28
Osbpl6	47.3133	280.94	-2.5731	1.17e-27
Gm2061	415.533	43.5806	3.27188	1.4e-27
Gsta1	1057.46	6364.95	-2.58935	1.52e-27
P2ry6	17.21	192.876	-3.48764	1.77e-27
Hmox1	11176.3	31858.8	-1.51129	3.43e-27
Ace2	91.9914	392.355	-2.09271	4.07e-27
Cdc42ep2	473.258	100.013	2.25433	5.67e-27
Fam129a	3017.4	6312.12	-1.06477	6.64e-27
Slc30a10	1708.75	377.775	2.18095	7e-27
Ppa1	1772.77	4626.17	-1.38416	7.29e-27
Tbc1d9	265.324	41.4271	2.68691	7.95e-27
5730507C01Rik	188.919	2.58393	6.1626	8.15e-27
Spata13	102.058	414.201	-2.01969	9.27e-27
Inpp5f	273.967	765.482	-1.48211	1.04e-26
Hoxb7	558.752	0.714817	9.46116	1.74e-26
Me1	1801.07	510.912	1.8163	1.79e-26
Clic6	1.59836	466.492	-8.18567	1.96e-26
Tlr2	674.207	162.538	2.05211	2.12e-26
Slc3a2	2554.16	8394.92	-1.71664	3.64e-26
Fbln1	165.742	5.03166	5.09426	3.64e-26
Thsd7a	237.816	21.3787	3.52374	5.9e-26
Acaa2	2516.02	1158.09	1.11948	6.62e-26
Scarb1	212.958	838.317	-1.97585	8.45e-26
Srd5a2	9.19164	168.438	-4.19128	8.98e-26
4930461G14Rik	151.571	7.86553	4.32027	1.26e-25
Ank	2368.05	1083.48	1.1275	2.02e-25
Slc7a11	1968.39	5412.62	-1.45936	2.08e-25
Osr2	1203.28	0	12.9664	2.08e-25
Chga	260.788	1083.99	-2.0555	2.27e-25
Atg9b	923.021	210.353	2.13555	3.52e-25
Adra2a	291.149	44.5467	2.69465	3.9e-25
Ccl20	154.03	7.1708	4.42724	4.61e-25
Sh3d21	46.7901	268.961	-2.52144	4.63e-25
Gpat3	348.12	80.5599	2.10337	8.41e-25
Abcc5	2314.88	932.666	1.31109	1.07e-24
Anxa3	2121.59	4933.58	-1.21732	5.2e-24
Elmo1	312.3	60.8442	2.37204	5.41e-24
Suox	1308.51	515.556	1.34622	6.17e-24
Tmem45b	6341.33	14163.8	-1.15928	6.39e-24
Glul	3070.22	6654.03	-1.11561	6.78e-24
Stard3nl	1155.45	447.006	1.37202	8.57e-24
Sectm1b	2450.32	965.197	1.34567	8.71e-24
Slc36a4	205.588	19.7226	3.36199	9.89e-24
Ang4	218.883	28.3651	2.94846	9.92e-24
Plk3	222.513	911.577	-2.03365	1.02e-23
Ethe1	2895	1252.79	1.2095	1.23e-23
Abcc4	2956.68	6219.45	-1.07296	1.53e-23
Mgat4c	14438.3	3807.73	1.92285	2.09e-23
Tyro3	26.9263	227.943	-3.08279	2.36e-23
Hoxd13	0	1102.71	-12.2848	2.67e-23
Naip5	1497.25	580.703	1.36461	2.88e-23
Gdf15	42.4913	236.072	-2.47427	2.95e-23
Foxa2	70.6486	359.117	-2.34604	3.26e-23
Pdgfa	2923.83	1315.49	1.15333	4.07e-23
Cyp4f40	126.317	8.8984	3.86988	6.88e-23
Cat	3578.2	1695.49	1.07711	7.29e-23
Marcksl1	206.611	722.66	-1.80526	9.26e-23
Gm8989	157.235	2.51583	6.02586	1.42e-22
Sardh	142.624	7.44259	4.23279	1.78e-22
Slc6a8	2664.32	8606.36	-1.69148	3.29e-22
Tsc22d1	10797.4	5361.33	1.01001	3.5e-22
Prdm16	118.981	3.94546	4.90666	3.7e-22
Sprr2a3	7926.29	19792.3	-1.32013	4.05e-22
Pgk1	9195.09	21900.1	-1.25193	4.09e-22
Hsd3b2	280.162	51.7693	2.44351	4.68e-22
Aldh18a1	1123.77	460.628	1.28684	5.24e-22
Ttll7	19.7695	205.617	-3.38541	6.41e-22
Msln	632.494	1837.79	-1.53801	8.73e-22
Phgdh	976.488	321.163	1.60627	1.17e-21
Ldlrad3	143.633	492.334	-1.78015	1.28e-21
Rsad2	34.3847	335.958	-3.2846	1.28e-21
Miga1	227.594	18.7405	3.55804	1.34e-21
Cdh13	122.615	4.27827	4.73109	1.38e-21
Slc2a6	174.992	7.67936	4.39251	2.05e-21
Degs1	2550.03	1023.41	1.31613	2.07e-21
Stk32c	136.437	12.0478	3.45956	2.21e-21
Tff3	5457.38	1531.67	1.83366	2.79e-21
Creg1	892.379	301.35	1.56411	2.82e-21
Plat	72.5432	319.275	-2.13957	3.04e-21
Zfp820	170.949	12.6325	3.80977	3.21e-21
Tm4sf20	2556.37	6048.06	-1.24215	4.11e-21
Gstm3	227.913	743.484	-1.70692	6.25e-21
Ptpn13	6.84732	141.456	-4.37842	6.94e-21
Arhgap20	125.374	13.355	3.25315	7.62e-21
Thbs1	161.788	22.2254	2.86354	8.32e-21
Slc16a6	83.798	356.283	-2.08876	1.66e-20
Pdgfc	136.705	10.2292	3.8132	2.03e-20
Ephx1	591.443	1487.07	-1.33089	2.44e-20
Cpe	455.075	1096.98	-1.26892	2.48e-20
Tnfsf13b	138.932	10.405	3.74434	2.59e-20
Lifr	159.681	21.4407	2.90423	3.14e-20
Pdzk1ip1	203.712	800.01	-1.9727	4e-20
Clec2e	203.721	19.5321	3.40166	4.46e-20
Sgms2	375.25	1092.25	-1.54136	5.49e-20
Clca4a	6962.9	2191.74	1.66817	7.08e-20
Slpi	0.394003	1109.57	-11.3305	7.96e-20
G6pdx	2545.57	5094.22	-1.00103	9.04e-20
Ptprs	712.101	224.315	1.66863	9.21e-20
Pld1	2186.19	966.986	1.1768	9.21e-20
Sh3gl2	517.56	137.117	1.91067	9.43e-20
Igdcc4	214.91	42.6664	2.32342	1.08e-19
Arhgef40	122.568	406.498	-1.72714	1.31e-19
Srxn1	5575.33	11448.8	-1.0379	1.98e-19
Rftn2	100.045	3.54869	4.84872	2.06e-19
Tmem176b	2343.85	1121	1.06268	2.31e-19
Sult1d1	2022.08	630.841	1.68069	2.37e-19
Rrm2	440.192	1278.48	-1.53845	2.76e-19
Gm8979	251.939	32.9193	2.92072	2.78e-19
Cd81	674.711	1953.66	-1.53374	3.28e-19
Fmo5	184.375	32.05	2.51936	3.66e-19
C4bp	260.293	714.659	-1.4588	4.01e-19
Mt1	1641.82	4467.42	-1.44376	4.52e-19
Akr1b7	11.2393	137.554	-3.6152	4.62e-19
Ereg	669.929	0.319817	11.1599	5.71e-19
Noxa1	743.79	194.33	1.94075	5.82e-19
Itpripl2	800.724	266.723	1.59005	6.89e-19
Slc37a2	3.60626	137.197	-5.24835	7.46e-19
Mptx1	0	477.143	-11.0749	7.79e-19
Prkca	2266.65	1056.6	1.09989	8.68e-19
Tifa	1089.49	476.412	1.19247	1e-18
Mpzl2	121.206	401.036	-1.72353	1.08e-18
Spata6	63.3792	262.376	-2.05222	1.09e-18
Hoxb5os	121.035	2.96239	5.46629	1.63e-18
Zan	170.127	22.291	2.89345	1.65e-18
Cftr	1472.93	454.812	1.69435	2.29e-18
Gm45774	0.805813	589.886	-9.52203	2.76e-18
Papss2	7538.12	2763.42	1.44768	2.8e-18
Fgf12	103.274	3.57231	4.74578	3.06e-18
Eomes	293.652	72.7363	1.99737	3.44e-18
Myo1b	929.765	341.7	1.44128	3.54e-18
Camk2n1	1666.44	556.09	1.58492	4.12e-18
Pbx1	1178.48	483.489	1.28514	4.37e-18
Rps4l	290.271	0	10.9152	4.67e-18
Prom1	20242.9	8923.04	1.18175	5.88e-18
Etv5	124.011	385.167	-1.63606	6.55e-18
Capn9	131.76	21.1873	2.63637	7.5e-18
Aspg	562.815	151.079	1.90194	8.51e-18
Bmper	270.442	0	10.8128	8.59e-18
Guca2b	192.363	30.4509	2.65041	8.59e-18
Myo1a	7982.92	3161.85	1.33663	1.05e-17
Tm6sf2	140.285	546.777	-1.96031	1.18e-17
Trpm4	6260.95	2811.11	1.15559	1.69e-17
Celsr1	1246.26	2525.56	-1.01921	1.74e-17
St3gal4	6482.24	14116.4	-1.12268	1.78e-17
Nxpe2	1.20436	247.424	-7.68642	1.9e-17
Slc3a1	636.435	159.149	2.00326	2.03e-17
Sprr2a1	18303.8	64450.6	-1.81606	2.44e-17
Neu3	4.01353	121.956	-4.92336	2.44e-17
Tbc1d16	175.077	33.5924	2.40622	3.01e-17
Lhfpl2	260.462	70.82	1.86646	3.12e-17
Auts2	345.995	93.0792	1.90348	3.25e-17
Snx16	48.767	220.274	-2.17358	3.43e-17
Ptgr1	160.625	470.17	-1.54967	3.44e-17
Abca8b	125.599	10.0869	3.6394	3.76e-17
Hsd17b2	1550.09	3649.39	-1.23496	4.39e-17
Rbm11	163.441	16.153	3.28654	4.8e-17
Bnip3	234.374	823.137	-1.81218	5.78e-17
Cyp2d12	69.5272	337.128	-2.27587	5.78e-17
Cma1	1.19982	232.804	-7.59787	7.54e-17
Eda2r	28.799	163.845	-2.51009	8.03e-17
Tpbg	236.65	55.6132	2.07735	8.11e-17
Lrrk2	1.19982	228.247	-7.57078	9.31e-17
Npas2	206.521	530.01	-1.36074	9.34e-17
Tmeff1	66.6509	319.511	-2.26104	9.67e-17
Cd177	16.4462	128.503	-2.96967	9.82e-17
Fam107b	2497.47	1061.31	1.23434	1.04e-16
Vsig1	1.21762	223.459	-7.53949	1.06e-16
Elovl6	1393.28	566.025	1.29808	1.13e-16
Megf9	109.596	389.12	-1.82869	1.27e-16
Slfn9	106.29	368.767	-1.79569	1.46e-16
Slc6a19	6.81398	105.543	-3.95112	1.53e-16
Eif4e3	194.797	28.0784	2.77777	1.71e-16
Prl2a1	169.221	0.589842	7.75804	1.78e-16
Slc17a4	1043.23	403.305	1.36936	2.69e-16
Cpne2	504.297	138.88	1.86245	2.77e-16
Retreg1	378.868	1168.6	-1.62469	3.27e-16
Abo	494.182	1110.62	-1.16757	3.28e-16
2810459M11Rik	251.457	663.77	-1.40111	3.34e-16
Tnfrsf8	19.5634	169.697	-3.11632	3.41e-16
Ckb	157.809	29.5804	2.41365	3.77e-16
Slc13a1	150.231	0.961222	7.54382	4.1e-16
Hrc	112.207	12.392	3.19013	4.64e-16
Cyp2d10	663.844	1545.93	-1.21962	4.66e-16
Ifi30	2319.37	5074.82	-1.12966	4.7e-16
Etfbkmt	516.663	165.197	1.63911	5.04e-16
Shisa2	28.0686	162.805	-2.53943	5.1e-16
Srgap1	240.843	584.429	-1.27904	6.02e-16
Pcx	378.204	1247.43	-1.72117	6.04e-16
Lamb2	358.009	88.8216	2.02283	6.84e-16
Gstk1	273.112	76.0917	1.84292	7.17e-16
Camk1	333.997	99.1449	1.76354	7.46e-16
Iqce	223.042	57.9727	1.93905	7.55e-16
Phlpp1	306.661	724.987	-1.24214	8.18e-16
Sfn	1416.26	3876.65	-1.45248	8.61e-16
Aldh7a1	569.777	227.989	1.32316	8.7e-16
Ncapg2	284.609	715.742	-1.33177	9.05e-16
Slc39a8	557.87	220.77	1.33943	1.12e-15
Ifitm2	310.817	84.6175	1.87407	1.49e-15
Id1	594.306	1979.75	-1.73554	1.51e-15
Gclc	19236	40646	-1.07931	1.6e-15
Gm3226	99.7498	8.38019	3.61412	1.6e-15
Prkaa2	3345.36	1301.21	1.36196	1.67e-15
Ms4a18	94.3728	8.89485	3.44425	1.69e-15
Fam174b	281.491	694.11	-1.30306	1.91e-15
Tle4	1116.53	2290.44	-1.03707	2e-15
Prkcz	945.929	429.11	1.14345	2.16e-15
Nebl	75.8539	3.42726	4.46248	2.35e-15
Tdrd1	133.947	0.964765	7.37651	2.59e-15
Paqr8	730.599	307.151	1.24795	2.76e-15
Gsn	3091.01	6372.73	-1.04373	2.96e-15
Fzd10	84.339	3.74353	4.50288	3.1e-15
Ppy	0.394003	428.516	-9.95648	3.55e-15
Lims1	990.511	2301.83	-1.21674	3.58e-15
Car8	74.9261	2.26588	4.98882	3.67e-15
Rnf180	10.7964	106.937	-3.30975	3.91e-15
Mfsd4a	647.242	1303.19	-1.00876	4.04e-15
Tex9	123.971	18.2451	2.79892	4.18e-15
Rab11fip4	64.9575	262.273	-2.0099	4.24e-15
Amph	287.817	0.319817	9.94123	4.38e-15
Glb1	2640.25	1267.46	1.05843	4.64e-15
Prrg1	515.345	151.567	1.76166	5.42e-15
Epb41l3	15.5874	130.692	-3.06204	5.88e-15
BC030870	719.861	1487.78	-1.04732	6.33e-15
Psmb10	908.894	285.841	1.67226	7.46e-15
Tmem238l	345.754	60.4173	2.53046	9.72e-15
Hexb	241.578	630.204	-1.38547	1e-14
Arhgap29	297.701	77.5434	1.94487	1.03e-14
Bmp2	480.473	1132.89	-1.2365	1.18e-14
Phyh	79.7277	259.32	-1.69916	1.31e-14
Ect2	415.282	1005.1	-1.27506	1.4e-14
Rasef	551.702	1348.26	-1.28932	1.56e-14
Fetub	30.7292	158.9	-2.36558	1.56e-14
Tcf7l1	10.4161	108.927	-3.38365	1.58e-14
Csrp1	38.266	192.661	-2.33397	1.61e-14
Gsta3	313.088	691.319	-1.14267	1.61e-14
Mcm6	535.459	1238.98	-1.21096	1.63e-14
Fam111a	80.2099	424.313	-2.40418	1.69e-14
Tcf19	147.587	427.653	-1.53495	1.77e-14
Arhgap31	18.04	124.76	-2.79225	1.87e-14
Cyp2c68	239.115	859.662	-1.84545	1.92e-14
Itih2	4.87504	97.5394	-4.3404	2.02e-14
Csf2ra	133.375	19.0979	2.81998	2.07e-14
Prkch	5.60318	91.5181	-4.02998	2.14e-14
Hat1	209.387	535.57	-1.35714	2.24e-14
Cdca7	512.399	208.441	1.29331	2.34e-14
Ube2n-ps1	162.851	33.3993	2.30947	2.39e-14
Slc5a3	262.809	853.524	-1.69886	2.48e-14
Arnt2	188.562	0.641405	8.4647	2.84e-14
Slc25a48	1450.83	717.374	1.01698	2.93e-14
Hif1a	1263.43	2887.09	-1.19248	3.08e-14
Hsd17b13	81.3166	1.55284	5.68188	3.66e-14
Uhrf1	322.08	826.483	-1.36024	3.91e-14
Pla2g4a	739.053	311.494	1.24344	4.45e-14
Sprr2a2	9832.98	35760.3	-1.86264	4.81e-14
Mfap3l	888.511	371.532	1.25791	4.93e-14
Parp3	313.569	655.673	-1.06448	5.78e-14
Lrp12	232.458	69.2899	1.75003	5.8e-14
Trib1	573.939	1201.89	-1.06543	5.92e-14
Dusp5	207.143	571.332	-1.46116	6.95e-14
Irf8	834.382	328.78	1.34342	7.26e-14
Gm12251	182.953	468.169	-1.35564	7.73e-14
Glis3	19.2289	117.822	-2.61787	9.45e-14
Rdh16	83.1915	312.268	-1.90744	1.09e-13
Pear1	330.503	66.7241	2.31876	1.16e-13
Trp53inp1	1827.94	4365.06	-1.25579	1.21e-13
Prkag2	782.67	363.444	1.10671	1.32e-13
Ccl28	1209.2	2901.86	-1.26307	1.39e-13
Cyp4f14	4995.83	2354.34	1.08634	1.39e-13
S100a14	1914.63	5192.73	-1.43928	1.47e-13
Btbd8	62.9056	241.756	-1.94201	1.47e-13
Oat	1654.57	814.88	1.02118	1.48e-13
Acsf2	2673.57	1107.04	1.27271	1.51e-13
Sh3pxd2a	10.0039	96.746	-3.27225	1.62e-13
Clspn	172.985	489.12	-1.49999	1.69e-13
Phldb2	211.13	508.592	-1.26628	1.74e-13
Dgkh	740.661	269.664	1.45534	1.87e-13
Enpp5	532.187	172.615	1.61869	2.07e-13
Pipox	95.6886	9.2566	3.32883	2.07e-13
Slc9a3	1184.95	584.87	1.02106	2.1e-13
Slc24a3	2.84705	95.5423	-5.08266	2.15e-13
Dmbt1	10479.4	5157.89	1.02272	2.19e-13
Ttll6	16.0234	107.986	-2.75619	2.62e-13
Nudt16	496.063	215.102	1.21023	2.69e-13
Slc12a2	7648.32	3652.17	1.06613	3.04e-13
Ahrr	88.8257	4.57033	4.39193	3.11e-13
Syt14	84.8736	1.35622	5.99524	3.12e-13
Rarg	354.071	123.977	1.51747	3.13e-13
Gpx2	12644	33042.5	-1.38586	3.27e-13
Oxr1	631.93	1329.09	-1.07269	3.74e-13
Gatm	7.17692	83.9679	-3.54315	4.64e-13
Zfp503	119.363	0	9.63291	4.71e-13
Fzd7	140.483	385.116	-1.45386	4.95e-13
4930402H24Rik	696.687	279.393	1.31513	5.12e-13
Cela1	243.279	623.373	-1.35621	5.66e-13
Rgs11	290.617	89.9084	1.70479	5.78e-13
Pcsk1n	12.4323	141.617	-3.50755	6.14e-13
Exoc3l4	75.3944	1.35622	5.82468	6.66e-13
Il7	41.2877	176.774	-2.09962	7.63e-13
Tmem43	716.961	1562.73	-1.12399	7.64e-13
2610528A11Rik	4149.92	1357.14	1.61302	8.48e-13
Ap1s3	515.054	1113.02	-1.112	8.68e-13
Gm1673	377.381	0.639634	9.40961	9e-13
Syde1	110.761	18.9582	2.57581	9.45e-13
Ephx2	29.618	134.364	-2.18136	9.79e-13
Lpl	74.6337	2.38731	4.96621	1.1e-12
Ncoa7	257.271	77.8709	1.72621	1.23e-12
Tarbp1	245.165	546.441	-1.1559	1.38e-12
Ugt2b36	64.8309	3.27867	4.42117	1.4e-12
Daglb	674.408	261.511	1.3648	1.45e-12
Ryr2	164.921	0.319817	9.13726	1.74e-12
Rhou	349.309	737.195	-1.07578	1.74e-12
Ugt8a	80.1379	6.28476	3.63194	1.89e-12
Coq8a	292.869	92.7742	1.6507	2.28e-12
Gdpd2	13.8958	158.114	-3.49988	2.51e-12
Cbr3	1737.4	4015.9	-1.20836	2.53e-12
Inpp1	362.578	137.716	1.3925	3.01e-12
Smo	74.6825	265.309	-1.82743	3.13e-12
Dennd5a	149.95	34.4348	2.10117	3.52e-12
Sox6	67.5196	4.73192	3.781	3.7e-12
Ces2g	138.936	394.185	-1.50574	3.87e-12
Spns2	20.7893	125.266	-2.58436	4.22e-12
Clca4b	396.778	139.28	1.51026	4.33e-12
Neurog3	97.8586	14.8161	2.76716	4.49e-12
St6galnac2	338.629	122.926	1.46033	4.51e-12
Ccne1	141.895	398.113	-1.48912	4.52e-12
Fbxw17	203.682	51.6553	1.96779	4.91e-12
Boc	172.155	46.3627	1.89572	8.27e-12
Acsl1	367.286	737.25	-1.0058	8.41e-12
Lnpk	177.443	458.834	-1.37212	8.44e-12
Casp12	76.4684	0.786457	6.22947	9.07e-12
Slc8b1	400.957	1006.53	-1.32777	9.09e-12
Filip1l	444.074	159.044	1.48223	9.26e-12
Tesk2	416.866	926.779	-1.15185	9.3e-12
Pcsk6	191.185	440.204	-1.20484	9.36e-12
Lgalsl	742.114	1526.01	-1.0405	9.38e-12
Slc1a5	3429.31	1546.56	1.14856	1.11e-11
Art2a-ps	70.5235	1.60086	5.6708	1.17e-11
Nupr1	5280.73	2335.13	1.17755	1.22e-11
Flrt3	699.911	228.097	1.61685	1.24e-11
Jph1	86.3011	9.91473	3.18293	1.31e-11
Cd14	168.207	419.718	-1.3176	1.58e-11
Rtp4	28.1977	169.204	-2.58347	1.59e-11
Phlda2	72.239	237.966	-1.71905	1.7e-11
Mmd	107.22	19.2796	2.4509	1.82e-11
Synj2	330.323	756.402	-1.19544	1.83e-11
Hmcn1	2.39092	83.022	-5.11849	2.23e-11
Selenbp1	26597.2	12471.5	1.09273	2.5e-11
Plch1	257.666	542.803	-1.07594	2.65e-11
Acacb	188.839	33.6607	2.51948	2.71e-11
H60c	4.01807	71.0486	-4.15153	2.73e-11
Tac1	9.60989	83.5552	-3.1192	3.07e-11
Galc	179.706	37.8628	2.24416	3.2e-11
Zfp750	6.38474	89.4662	-3.80497	3.27e-11
Osmr	59.6066	2.91083	4.35516	3.27e-11
Apoa1	4.79926	83.3796	-4.11353	3.79e-11
Qsox1	310.576	727.991	-1.22737	4.1e-11
Trim15	470.649	213.388	1.14585	4.15e-11
Mapk8ip1	146.981	29.9853	2.2718	4.35e-11
Nrp2	337.911	126.467	1.40891	4.7e-11
Gulp1	491.516	160.587	1.6094	5.82e-11
Sccpdh	761.18	333.048	1.19053	6.01e-11
Hottip	1.19982	93.3083	-6.27593	6.66e-11
Piezo2	0	85.9628	-8.6073	6.87e-11
Gm36640	110.303	0.319817	8.55698	7.34e-11
Tmc5	1097.46	461.261	1.25415	8.05e-11
Ctse	17.3342	108.736	-2.65318	8.38e-11
Slc15a1	539.558	1364.99	-1.33793	8.52e-11
Rusc2	44.1136	221.949	-2.3284	8.96e-11
Hist1h1d	70.9187	203.445	-1.51846	9.08e-11
Piezo1	386.532	818.366	-1.08132	9.97e-11
Lsm8	337.151	707.846	-1.07013	1.01e-10
Xpnpep2	106.278	11.7679	3.21455	1.05e-10
Ranbp17	89.0871	7.60418	3.46274	1.1e-10
Rnase4	1979.1	914.789	1.11277	1.1e-10
Eid2	57.8915	3.69551	3.90449	1.19e-10
AC164088.2	92.0933	17.8737	2.38765	1.25e-10
Fuom	339.801	139.992	1.28415	1.34e-10
Rep15	124.745	29.1665	2.11444	1.53e-10
Rnf150	57.3483	0	8.5751	1.74e-10
Spaca6	9.97737	78.8783	-2.97755	1.75e-10
Phlda3	163.446	561.348	-1.7795	1.92e-10
Otud1	69.2953	5.90806	3.46606	2.02e-10
Mcm5	438.974	1067.54	-1.28277	2.62e-10
Prr15	353.66	742.564	-1.06958	2.69e-10
Syt8	111.024	418.31	-1.91292	2.72e-10
Gm11536	55.9083	1.10627	5.4463	2.73e-10
Fggy	106.231	16.7104	2.62947	2.77e-10
Rrm1	695.888	1462.73	-1.07269	2.85e-10
Acsbg1	13.6878	104.234	-2.93357	2.94e-10
Arfgef3	83.5745	273.856	-1.7163	3.04e-10
Rpa2	158.913	384.429	-1.27407	3.14e-10
Lsr	858.355	1786.31	-1.05732	3.24e-10
Dock8	360.373	148.563	1.27362	3.38e-10
Ppfia3	688.217	158.541	2.11902	3.81e-10
Tent5c	38.5377	142.915	-1.89091	3.91e-10
Hoxd8	82.0004	14.9149	2.47392	3.91e-10
Sema3e	46.5541	155.061	-1.73428	4.31e-10
Pter	108.501	301.089	-1.47336	5.31e-10
Tgm3	1.59382	72.2189	-5.49031	5.53e-10
Trpv6	0	77.1271	-8.44017	5.76e-10
Cdx2	6448.55	2574.53	1.32499	6.25e-10
E2f2	285.704	590.535	-1.04851	6.47e-10
Mcm3	313.016	632.153	-1.0149	6.53e-10
Car4	21.6732	125.234	-2.52505	6.86e-10
Mmp7	50.7552	1.50127	4.84796	7.11e-10
Dcbld2	179.098	458.284	-1.35536	7.5e-10
Ly6g6e	17.6108	98.6391	-2.47972	7.77e-10
Tspan13	227.227	467.724	-1.04305	8.5e-10
Reg3b	76.043	0.639634	7.14626	9.02e-10
Resf1	1956.87	915.482	1.09533	9.08e-10
Qk	49.6997	1.03286	5.5565	9.68e-10
Fhit	131.097	38.6048	1.75243	9.7e-10
Gde1	295.467	718.432	-1.28055	1.09e-09
Arid5a	269.039	100.117	1.42186	1.22e-09
Nsl1	97.2248	238.938	-1.29647	1.26e-09
Tm4sf5	85.4172	16.6146	2.35906	1.26e-09
Eno3	51.2954	219.257	-2.09108	1.26e-09
Pcgf5	273.003	610.548	-1.16272	1.3e-09
Gprin3	438.085	947.319	-1.11296	1.31e-09
Gbe1	303.012	683.056	-1.17251	1.34e-09
Mapk15	16.6417	150.134	-3.17823	1.34e-09
Synpo	473.25	1104.83	-1.22187	1.34e-09
Rad51	147.174	355.653	-1.27545	1.35e-09
Ppic	72.3329	10.4914	2.74699	1.37e-09
Rassf9	28.0068	116.428	-2.0558	1.42e-09
9630028B13Rik	97.4817	15.9572	2.60331	1.63e-09
Slc25a35	325.047	137.627	1.23505	1.79e-09
Gpc1	23.8967	144.514	-2.5911	1.88e-09
E2f1	139.699	421.564	-1.59499	1.91e-09
Rab17	354.991	152.638	1.22584	1.94e-09
Tgfb1	113.872	300.999	-1.40359	2.02e-09
Mcm2	323.022	655.842	-1.0214	2.14e-09
Pdp1	293.356	664.223	-1.17814	2.14e-09
Sytl1	112.075	351.528	-1.64835	2.2e-09
Scg2	5.22016	58.5451	-3.48686	2.49e-09
2310001H17Rik	167.92	48.7276	1.79462	2.69e-09
Wdr76	98.7959	252.484	-1.35616	2.8e-09
Pole	136.042	311.645	-1.19538	2.88e-09
Slc7a4	777.28	327.883	1.24536	3.08e-09
Lrrc19	734.534	2110.89	-1.52311	3.18e-09
Edn2	116.587	29.1778	2.00663	3.24e-09
Samd12	690.994	288.321	1.25736	3.28e-09
Camk2b	425.476	134.814	1.66096	3.44e-09
Ap1s2	302.985	660.972	-1.12611	3.56e-09
Sox21	180.534	445.539	-1.30207	3.91e-09
Naprt	246.359	77.5294	1.67739	4.34e-09
1700025G04Rik	112.037	262.705	-1.22922	4.35e-09
Pde4b	44.9292	3.42549	3.70771	4.35e-09
Tcf24	70.0757	0.321588	7.90281	4.38e-09
Rsad1	209.03	67.8091	1.62331	4.65e-09
Magi2	154.412	46.2578	1.7361	4.99e-09
Aamdc	511.994	215.008	1.25557	5.17e-09
Fes	0.82362	89.2121	-6.7965	5.35e-09
Alpi	259.441	70.8967	1.88683	5.55e-09
Triqk	47.6524	1.8762	4.67855	5.86e-09
Gtse1	182.506	375.292	-1.04036	5.86e-09
Reg4	244.633	94.3522	1.3791	5.96e-09
Ggh	1313.77	2744.69	-1.06302	6.04e-09
Hacd1	80.4581	206.811	-1.36222	6.05e-09
Prr9	0	55.0505	-7.95415	6.06e-09
Lpin1	634.707	313.058	1.01479	6.34e-09
Mfge8	268.132	645.813	-1.26706	6.53e-09
Dtl	125.53	299.541	-1.25688	6.7e-09
Maob	1.97456	59.7387	-4.89542	7.32e-09
Ak3l2-ps	84.5997	10.2948	3.00992	7.41e-09
Zfp462	44.5102	1.10627	5.12183	7.84e-09
Plcg2	128.672	38.2438	1.76689	8.33e-09
Tspan12	513.187	236.311	1.11781	8.83e-09
Insc	62.057	9.26014	2.70489	9.5e-09
1700010I14Rik	80.2327	17.7102	2.1688	1e-08
Nrep	80.8941	16.2018	2.32121	1.04e-08
Il6ra	7.54402	78.3186	-3.3674	1.11e-08
Msantd3	98.1098	249.271	-1.34348	1.11e-08
Dok7	16.1477	96.5086	-2.58236	1.12e-08
Ppara	99.1698	16.3006	2.587	1.14e-08
Lyst	226.365	530.035	-1.2287	1.24e-08
Kcnh3	51.9637	5.47645	3.31105	1.25e-08
Tubb3	76.337	10.8551	2.82795	1.27e-08
Gm10639	34.9382	539.118	-3.94752	1.32e-08
2010106E10Rik	0	49.2448	-7.80454	1.33e-08
Igf1r	384.524	190.057	1.02125	1.36e-08
Cep290	115.142	272.868	-1.24771	1.39e-08
Xlr3b	68.3618	0.319817	7.86646	1.46e-08
Zfp629	190.614	60.5403	1.66335	1.49e-08
Ugt2b5	66.4168	0.321588	7.82556	1.52e-08
Grk5	311.947	149.99	1.05372	1.82e-08
Gjb3	196.337	405.109	-1.04308	1.93e-08
Rnase1	68.2179	10.3393	2.70625	2.03e-08
Gstt1	12.9267	80.5945	-2.64674	2.34e-08
Spc25	156.121	333.058	-1.09514	2.42e-08
Bmp4	54.6259	6.57387	3.07768	2.55e-08
Trip6	78.8124	17.7084	2.14418	2.57e-08
Saa1	67.2927	1334.15	-4.30961	2.66e-08
Spdef	73.399	6.52762	3.48261	3.2e-08
Ccdc160	0	45.8553	-7.69039	3.2e-08
Chp2	260.469	111.24	1.22206	3.2e-08
Hgfac	1226.31	3012.34	-1.29641	3.21e-08
E2f8	104.495	262.157	-1.33011	3.69e-08
Bmf	285.781	116.735	1.2984	3.72e-08
Mmp15	3260.82	7659.82	-1.232	3.74e-08
Nat8l	41.373	0	8.10395	3.94e-08
Tat	73.9817	11.7891	2.69291	4.08e-08
Slc45a3	398.993	902.539	-1.17704	4.08e-08
Chpt1	210.899	450.945	-1.09794	4.11e-08
Exo1	46.2935	163.089	-1.81859	4.2e-08
Spry4	15.1623	84.383	-2.47432	4.29e-08
Kif26b	74.7113	14.4447	2.39633	4.51e-08
Evx2	0	43.2115	-7.60651	4.69e-08
Jdp2	109.061	17.8808	2.62285	5.18e-08
Itga1	3.20544	52.6738	-4.04356	5.19e-08
Gm11775	116.126	25.9875	2.18018	5.51e-08
Tle3	1192.34	496.468	1.26468	5.57e-08
Spon2	0	41.3844	-7.54733	5.7e-08
Lhpp	223.747	95.7816	1.22137	5.79e-08
Gstp3	270.73	114.946	1.23577	5.96e-08
Epha3	32.3522	0	7.75011	6.29e-08
Eif5a2	72.1548	10.8348	2.681	6.32e-08
H2-T3	45.502	1.28635	5.34961	6.37e-08
Slco2a1	398.624	858.596	-1.10543	6.51e-08
Gsdma	3.22325	49.7348	-3.95429	6.74e-08
Avpr1b	0	40.5526	-7.52287	6.78e-08
Hspb1	1.64724	52.6647	-5.03057	7.42e-08
Best2	0	40.2346	-7.51165	7.64e-08
Adck5	1385.84	660.285	1.07129	7.64e-08
Tinagl1	815.285	1736.27	-1.08998	7.64e-08
Clca3a2	36.0293	1.47942	4.72799	7.96e-08
Ncf2	442.298	217.733	1.01661	8.27e-08
Nicn1	317.028	143.998	1.13339	8.35e-08
Fam214b	567.622	1606.67	-1.50061	8.67e-08
Zfp991	39.1552	2.14268	4.08879	9.42e-08
Piga	341.375	737.964	-1.11278	9.52e-08
Tubb6	48.5412	173.537	-1.83807	9.66e-08
Gnb5	135.469	46.355	1.55492	1.01e-07
Cep83	343.874	726.378	-1.08011	1.01e-07
Cavin3	23.3561	102.538	-2.13235	1.03e-07
Chaf1b	113.757	269.275	-1.24661	1.04e-07
Lyplal1	78.9461	17.6309	2.17522	1.04e-07
Gm6900	59.5486	10.0781	2.56408	1.06e-07
Bambi	40.7376	125.892	-1.62507	1.07e-07
Ankdd1b	0	38.4851	-7.44735	1.09e-07
Asb4	42.6868	0.713045	5.77065	1.16e-07
Amn1	403.144	158.736	1.33876	1.17e-07
Gm19786	31.0721	0	7.69235	1.17e-07
Zfhx3	189.631	406.303	-1.10033	1.19e-07
Psca	7.95621	61.0536	-2.93567	1.21e-07
Gsdme	356.137	164.434	1.12321	1.23e-07
Ercc6l	83.4638	239.088	-1.51997	1.24e-07
Oas3	52.9805	181.85	-1.77492	1.33e-07
Clec2d	281.861	115.855	1.28802	1.41e-07
Cldn8	99.5339	239.343	-1.26453	1.42e-07
Haus6	170.646	364.01	-1.09402	1.44e-07
Ddx43	40.818	2.64258	4.04009	1.44e-07
Mturn	64.74	12.0739	2.43083	1.47e-07
Arhgap9	45.2721	0.641405	6.38938	1.52e-07
Atp2c2	28.8657	101.341	-1.8176	1.52e-07
Tpm2	38.088	1.82109	4.2357	1.55e-07
Gja1	19.1622	81.1086	-2.07776	1.61e-07
Gt(ROSA)26Sor	670.764	333.885	1.00427	1.68e-07
Gm15368	80.5562	16.4546	2.26026	1.71e-07
B3glct	525.944	251.296	1.06053	1.72e-07
Tmigd1	521.939	212.912	1.29538	1.78e-07
Nkain1	123.18	34.0807	1.84104	1.8e-07
Chodl	0	36.4212	-7.36765	1.98e-07
Slc46a1	112.688	280.632	-1.31402	2.04e-07
Col18a1	152.551	28.7818	2.42458	2.05e-07
Scel	45.252	136.185	-1.59556	2.05e-07
Ncs1	164.394	58.7362	1.47989	2.13e-07
Fignl1	87.8892	228.583	-1.38101	2.27e-07
Ankrd22	87.8536	229.947	-1.38509	2.59e-07
Steap4	64.5604	301.681	-2.22275	2.65e-07
Defb37	27.975	0	7.54024	2.66e-07
Btnl2	80.7755	9.89111	3.09634	2.67e-07
Heg1	133.958	45.7075	1.54514	2.68e-07
Mical1	2.78265	47.3164	-4.07173	2.69e-07
Tgfbi	43.5006	4.39025	3.33658	2.76e-07
Prelid2	38.518	118.445	-1.61956	2.76e-07
Pla2g6	499.46	245.481	1.02581	2.83e-07
Engase	451.377	185.643	1.28353	2.83e-07
Lsm5	10.0194	67.636	-2.76039	2.93e-07
Acaa1b	49.1185	4.91968	3.26727	3.03e-07
Pacs1	341.339	147.909	1.20897	3.1e-07
Hells	165.645	403.748	-1.28843	3.29e-07
Gpt2	318.635	157.713	1.01064	3.32e-07
3830406C13Rik	330.662	141.665	1.2169	3.35e-07
Slc35d2	153.991	44.8291	1.80073	3.39e-07
Lrp11	122.755	266.895	-1.12036	3.4e-07
Krt6a	2.7781	46.1023	-4.03727	3.43e-07
Ccnf	278.108	564.914	-1.02176	3.48e-07
Sun2	395.342	877.576	-1.1501	3.5e-07
Gm17322	5.59181	51.3841	-3.19813	3.63e-07
Tmem139	207.726	95.9719	1.1165	3.81e-07
Acad10	185.208	79.7979	1.21218	3.83e-07
Tmem158	281.765	66.8117	2.07208	3.95e-07
Chd9	2328.26	1156.4	1.0079	4e-07
Rmdn2	42.8838	4.78348	3.16654	4.12e-07
Hs3st3b1	96.8513	22.6098	2.09484	4.14e-07
4930523C07Rik	118.399	271.647	-1.19962	4.17e-07
Gm7336	212.704	577.24	-1.44018	4.55e-07
Isg15	26.399	124.645	-2.23225	4.55e-07
9530018H14Rik	35.1837	110.547	-1.65131	4.55e-07
Fzd3	117.372	34.8831	1.73444	4.61e-07
Kcnk6	320.836	157.286	1.03155	4.83e-07
Rnf32	326.667	152.049	1.09581	5.25e-07
5830444B04Rik	35.2235	0.589842	5.52998	5.27e-07
Prex1	128.353	36.7007	1.78894	5.35e-07
5330426L24Rik	34.404	2.4625	3.7361	5.51e-07
Bcas1	262.21	114.863	1.19179	5.99e-07
Gm27605	0	31.6682	-7.1569	6.13e-07
Zkscan7	276.934	118.601	1.21717	6.55e-07
Mfsd6l	80.174	19.6143	2.04452	6.67e-07
Gm30262	50.7215	7.24244	2.79105	6.69e-07
Hdac7	277.51	104.435	1.41209	6.71e-07
Cracr2a	339.947	141.881	1.2543	6.77e-07
Atp7a	438.247	945.545	-1.11027	7.44e-07
Slc16a10	167.821	67.1244	1.31265	8.33e-07
Arid5b	301.046	129.977	1.21544	8.48e-07
Zfp950	394.932	174.468	1.17335	8.65e-07
Cyp4b1	38.1262	3.37038	3.41945	8.68e-07
Psrc1	49.2008	137.072	-1.47598	9.42e-07
Pllp	52.5577	142.351	-1.44282	9.5e-07
Xkr4	79.2939	20.9609	1.90105	9.58e-07
Adora1	1.59382	41.4692	-4.69016	1.02e-06
Tlr3	436.767	174.713	1.32643	1.02e-06
Mcm4	282.954	569.427	-1.01024	1.02e-06
Pitpnm2	59.1777	165.207	-1.47955	1.07e-06
Zfp945	214.779	93.0269	1.21056	1.07e-06
Khdc1a	37.4333	2.33929	3.89047	1.07e-06
Cdt1	162.541	394.747	-1.27837	1.09e-06
Ptprr	395.586	162.245	1.2889	1.1e-06
Rasa4	172.618	64.5289	1.41717	1.11e-06
Tspan5	68.3599	188.451	-1.46158	1.13e-06
Fbxo36	209.759	91.8254	1.18331	1.19e-06
Slc6a14	1246.22	607.041	1.03727	1.24e-06
Disp1	82.3156	225.666	-1.46084	1.28e-06
Gm14221	31.6616	1.28458	4.82886	1.31e-06
Tph1	48.4495	153.003	-1.66033	1.36e-06
Nod1	16.0079	68.2035	-2.09464	1.38e-06
mt-Nd3	154.183	61.9556	1.31277	1.43e-06
Tle2	36.5298	3.67012	3.36553	1.48e-06
Gm28230	22.085	0	7.19811	1.51e-06
Smim3	112.778	40.2669	1.4977	1.63e-06
Tmem79	173.121	375.027	-1.11487	1.75e-06
Hoxd11	0	28.9672	-7.04257	1.79e-06
Loxl4	6.45105	50.0074	-2.95735	1.88e-06
Msn	212.68	91.4286	1.2108	1.88e-06
Camkk2	40.3546	114.409	-1.50466	1.9e-06
Ces2a	180.263	408.9	-1.17948	1.91e-06
Adm	7.2148	49.1025	-2.76132	1.94e-06
Foxn1	5.95475	49.6325	-3.04961	2.01e-06
Cdkn1c	317.305	158.466	1.00794	2.08e-06
Prim1	105.969	237.005	-1.16458	2.2e-06
Gm11830	0.82362	49.1885	-5.93206	2.22e-06
Trim30a	8.37256	67.319	-2.99674	2.22e-06
Gm47033	99.9385	31.0233	1.70192	2.42e-06
Il34	14.4247	78.5729	-2.44178	2.49e-06
Myrip	20.7806	0	7.11141	2.53e-06
ccdc198	34.1843	0.909659	5.06758	2.64e-06
P4ha2	78.9563	191.357	-1.27879	2.68e-06
Zfp579	211.948	67.6469	1.65955	2.69e-06
2210407C18Rik	31.9798	2.71244	3.58076	2.74e-06
Cyp39a1	139.94	53.4723	1.37892	2.84e-06
Il1r1	143.862	54.3577	1.40086	2.95e-06
0610040F04Rik	34.1351	3.30051	3.33423	2.97e-06
Tspan33	35.2788	108.7	-1.61971	3.02e-06
Lor	63.4088	224.423	-1.8222	3.03e-06
Zfp992	35.2129	1.80456	4.39837	3.16e-06
Amd-ps3	106.229	25.0296	2.07696	3.18e-06
Fam222a	138.96	291.133	-1.06873	3.22e-06
Gna14	184.455	405.07	-1.1329	3.27e-06
Il5ra	44.0393	6.85098	2.68086	3.27e-06
Vegfc	4.38745	47.6115	-3.44017	3.42e-06
Fbxo32	462.39	205.847	1.16912	3.45e-06
Plekhh2	0	25.2707	-6.83937	3.5e-06
Dusp1	183.361	387.984	-1.07743	3.51e-06
Gm45912	55.2635	9.28277	2.58999	3.63e-06
Gm28512	254.524	116.884	1.12879	3.68e-06
Lig1	350.674	751.909	-1.0998	3.75e-06
Arc	23.2041	110.152	-2.24675	3.75e-06
Brca1	102.55	222.342	-1.12111	4.01e-06
Kif18b	108.655	220.1	-1.01945	4.05e-06
Dlk1	2.45305	38.5646	-3.99598	4.09e-06
Arhgef37	63.802	149.76	-1.23228	4.28e-06
Adgrf1	23.2121	101.205	-2.12625	4.46e-06
Xkr9	21.7376	79.9606	-1.88429	4.46e-06
Xylt1	3.63506	42.0513	-3.53449	4.54e-06
Gm48809	1.97911	36.595	-4.19201	4.61e-06
Gm10873	0	24.3148	-6.78484	4.62e-06
B230118H07Rik	119.627	44.2979	1.42446	4.69e-06
Mms22l	146.584	308.203	-1.07103	4.69e-06
Sval1	19.9862	78.666	-1.97867	4.9e-06
Nxpe4	0.396276	39.3678	-6.51007	4.93e-06
Gpc3	29.2998	0.319817	6.64423	5.1e-06
Zfp329	248.443	108.377	1.19157	5.12e-06
Zfp870	85.446	26.4023	1.67366	5.53e-06
Cdc45	83.5768	181.044	-1.11507	5.57e-06
Camta1	162.394	67.8666	1.25603	5.62e-06
Plcb1	0	23.8001	-6.75392	5.62e-06
Zdhhc18	431.057	913.948	-1.08367	5.7e-06
Slc22a1	121.451	40.2966	1.5687	5.74e-06
Ctsf	211.988	82.9604	1.35241	5.74e-06
Ypel2	238.822	112.331	1.09285	5.86e-06
Etv4	123.435	312.321	-1.33848	5.87e-06
Myo5a	73.7748	180.839	-1.3003	6.12e-06
BC024063	30.9717	2.4625	3.5879	6.8e-06
Trp53i11	396.866	827.549	-1.0602	6.88e-06
Shroom4	49.7372	10.4032	2.26103	7.62e-06
F5	32.8019	2.98247	3.4075	7.78e-06
Ppm1j	93.8038	245.98	-1.38844	7.9e-06
Slc35f2	43.4176	122.639	-1.50009	7.94e-06
Rgcc	6.46658	48.1298	-2.90279	8.11e-06
Pnpla7	145.788	60.373	1.26534	8.14e-06
9530082P21Rik	120.482	38.1362	1.67703	8.27e-06
AC238676.1	38.857	5.02989	2.98572	8.61e-06
Ano7	47.9502	8.14087	2.57298	8.66e-06
Dync1i1	4.5121	54.1182	-3.59993	8.68e-06
Adora2b	40.8755	5.23949	2.92317	8.86e-06
Gm5469	30.1253	2.90729	3.37032	8.88e-06
Esco2	116.931	240.433	-1.04286	9.03e-06
Saa3	29.2551	1.82286	3.86436	9.1e-06
Ccdc162	37.583	5.24304	2.79928	9.35e-06
Rnf152	2.43524	35.0752	-3.8632	9.38e-06
Nts	32.3662	0.321588	6.78869	9.39e-06
Gm13577	93.5204	31.1535	1.60205	9.43e-06
Gm12408	26.4281	1.15606	4.60675	9.66e-06
Zfp52	47.8994	136.777	-1.51713	9.82e-06
Nol3	26.9419	98.067	-1.86906	1.03e-05
Trim46	0	22.498	-6.66254	1.05e-05
Sfxn5	94.527	257.486	-1.44578	1.06e-05
Dhx58	56.0466	158.347	-1.49269	1.08e-05
Ctso	321.333	149.329	1.09771	1.08e-05
Ghr	83.4658	204.32	-1.29508	1.1e-05
Kctd17	156.411	436.064	-1.47868	1.11e-05
Defb40	17.593	0	6.87104	1.12e-05
Vill	14.1443	65.1549	-2.20798	1.13e-05
Ly6f	26.8225	1.87265	3.84954	1.13e-05
Bco1	12.4816	60.2123	-2.2825	1.17e-05
Rhoq	407.101	193.221	1.07527	1.17e-05
Zdhhc14	73.6744	204.258	-1.46832	1.22e-05
Gsap	352.252	165.138	1.09699	1.23e-05
H2-DMa	158.054	72.8866	1.12255	1.27e-05
Cbs	36.1399	4.25997	3.08742	1.28e-05
Khdrbs3	0	23.9261	-6.76607	1.31e-05
Tcp11l2	166.92	66.7863	1.31551	1.39e-05
Osbpl7	549.136	261.642	1.06947	1.42e-05
Isoc2a	262.371	96.1406	1.44752	1.44e-05
Muc4	132.373	50.0208	1.40152	1.45e-05
Naip3-ps1	215.8	86.4729	1.31557	1.47e-05
Myb	76.3574	171.914	-1.17072	1.49e-05
Tubb2b	33.7627	4.01533	3.03025	1.6e-05
Gata4	32.9523	2.24226	4.02373	1.6e-05
Ptp4a3	90.1104	254.385	-1.49628	1.63e-05
Enpep	51.639	8.93933	2.57326	1.73e-05
B4galnt4	140.801	59.8241	1.23165	1.73e-05
Il33	0.394003	33.2671	-6.27329	1.74e-05
Camkk1	47.2156	10.3778	2.21971	1.76e-05
Clca3a1	43.9969	6.46484	2.77691	1.85e-05
Gm8540	6.42907	46.4571	-2.84778	1.93e-05
Prap1	26.782	0.518203	5.66437	1.94e-05
Fanci	42.8524	107.316	-1.32542	1.95e-05
Spin4	6.01044	38.9998	-2.70328	2.03e-05
Lgr5	112.026	39.4403	1.4868	2.14e-05
Pde4c	67.7621	20.7153	1.71711	2.14e-05
Prpf40b	192.793	88.6638	1.12186	2.54e-05
Slc13a2	210.11	93.4148	1.17134	2.6e-05
Hdac11	225.41	106.258	1.08918	2.62e-05
Ticrr	96.891	205.852	-1.0918	2.69e-05
Timeless	88.9405	188.62	-1.08704	2.72e-05
Rnf183	88.6196	197.112	-1.15492	2.78e-05
Slc5a6	52.5138	151.563	-1.52552	2.78e-05
Slfn4	184.166	80.3745	1.20473	2.83e-05
Mrc1	15.2377	58.6508	-1.95035	3.06e-05
B230354K17Rik	195.191	89.2936	1.12486	3.11e-05
Cdhr1	67.0127	15.4557	2.14778	3.12e-05
Rprm	0	19.2518	-6.44298	3.19e-05
Gm10522	36.0786	5.11983	2.75965	3.21e-05
Gm45871	187.697	80.911	1.20584	3.25e-05
Rad51ap1	72.5333	166.561	-1.20229	3.28e-05
Kank2	51.7428	125.163	-1.27222	3.41e-05
Ptpn5	35.9873	0.639634	6.00924	3.44e-05
Wwc2	163.994	342.664	-1.06281	3.46e-05
Trim6	92.9101	197.201	-1.08273	3.72e-05
Cdc6	66.8657	173.788	-1.38187	3.82e-05
Atp10a	0.788006	32.6653	-5.35677	3.92e-05
Tmem182	23.2625	0.962994	4.80194	4.03e-05
Slc25a23	33.2402	3.25249	3.25827	4.08e-05
Trim5	98.0829	31.0713	1.67409	4.17e-05
Slc23a3	130.243	53.7956	1.26697	4.18e-05
Pitpnm3	118.942	50.8448	1.23825	4.18e-05
Map2	4.4098	35.6092	-3.0234	4.3e-05
2025-03-03	40.227	121.658	-1.59468	4.42e-05
5830428M24Rik	16.4443	65.5053	-1.98774	4.42e-05
Btnl1	115.587	1.59908	6.25472	4.44e-05
Gm27817	0.792551	32.333	-5.34134	4.77e-05
Slc6a4	0	18.4179	-6.38352	4.8e-05
Mybl1	34.7651	93.0235	-1.42191	4.95e-05
A630001G21Rik	0	19.3384	-6.44212	5.02e-05
Gbp8	31.682	4.11846	3.01587	5.17e-05
Hspg2	12.1186	56.4303	-2.23117	5.19e-05
Wipf3	38.2282	4.09229	3.16308	5.32e-05
Ddias	79.0578	174.61	-1.14565	5.36e-05
Cyp2c70	0	17.6954	-6.32091	5.37e-05
Marveld1	42.9073	6.94092	2.56889	5.48e-05
Krtap4-16	2.78719	31.4033	-3.48998	5.52e-05
Gucy1a2	24.4827	0.959451	4.86641	5.79e-05
Zfp385b	1.59609	27.9247	-4.11752	5.89e-05
Zfp984	119.693	52.1214	1.18904	6.47e-05
Dact1	41.7571	8.85038	2.24481	6.51e-05
Qpct	1.62943	28.0583	-4.12824	6.61e-05
Snhg14	229.304	104.811	1.12829	6.73e-05
Rab38	150.138	70.6887	1.0826	6.74e-05
Apol10c-ps	15.609	0	6.69814	6.92e-05
Grik5	66.0857	19.2851	1.80057	6.93e-05
St8sia4	14.3451	0	6.57733	6.93e-05
Rab3c	12.0012	62.6681	-2.39108	7.09e-05
Col4a1	82.0974	20.5852	2.0294	7.11e-05
Kif18a	48.4021	125.798	-1.38513	7.33e-05
Gm27898	0.394003	26.6078	-5.956	7.48e-05
Ccne2	89.8304	206.034	-1.20088	7.67e-05
Bmp1	34.8159	4.55793	3.01718	7.73e-05
Fads3	39.3283	100.752	-1.36213	7.78e-05
Gm33051	64.5108	14.0226	2.23879	8.12e-05
Depdc7	131.465	54.6222	1.27811	8.15e-05
Nckap5	62.5912	19.3364	1.68045	8.2e-05
Tox2	23.6372	1.35622	4.1454	8.3e-05
Cpeb3	69.9552	23.9767	1.54278	8.48e-05
Grin3a	43.0872	5.32176	2.96889	8.59e-05
2025-09-06	76.8446	27.6066	1.49549	8.82e-05
Asb11	2.40872	29.495	-3.62	9.25e-05
Tap2	144.734	69.4594	1.06545	9.28e-05
Gpr35	153.736	72.8439	1.08055	9.31e-05
Scn3a	9.97964	45.0862	-2.17842	9.4e-05
Wnk2	131.452	59.8513	1.12819	9.42e-05
Ntn4	24.443	0.639634	5.46749	9.54e-05
Tubal3	112.725	39.4442	1.51427	9.6e-05
Maats1	2.41744	28.7241	-3.57475	9.63e-05
Lrfn3	65.9645	16.4571	2.00934	9.7e-05
Mmp28	126.472	52.0676	1.28477	9.85e-05
Fam117a	49.2769	13.7535	1.85092	9.88e-05
Rims2	38.213	6.26291	2.62651	0.000100008
Fgfr4	218.961	105.774	1.05296	0.000103498
Traf3ip2	191.928	401.307	-1.06545	0.00010769
Serpina1b	46.5674	11.1714	2.07397	0.00010814
Hoxb3os	22.0604	0.643177	5.32477	0.000110332
Bglap3	19.1845	62.5936	-1.69912	0.000115076
Ckap4	66.9786	138.465	-1.04949	0.000121587
Hes2	17.1922	57.0578	-1.73105	0.000121714
Serpina9	2.4019	27.7759	-3.53288	0.000126234
Tmem231	63.4785	17.0908	1.9155	0.00012687
Parp11	199.818	98.3415	1.02486	0.000133623
Kcnf1	1.18428	25.9062	-4.43267	0.000135759
Zfp937	40.8206	7.88207	2.36814	0.000137213
Smyd4	55.207	120.011	-1.1215	0.000137847
Tacstd2	92.9215	36.9463	1.34924	0.000139383
Gm19610	14.5963	0	6.5991	0.000139737
Abca14	28.0178	77.9097	-1.47841	0.000140175
Cyp2j9	31.2676	4.6402	2.81105	0.000140413
Sidt1	142.456	69.4088	1.03392	0.000146999
Atf5	633.141	251.791	1.3325	0.000156199
Gm35339	40.8752	9.95311	2.03097	0.000157877
Apob	170.504	368.868	-1.11246	0.00016083
Agtr1a	0	15.3282	-6.11844	0.000161509
Insyn1	18.7902	0.321588	6.00423	0.000164438
Ces2b	18.4477	59.9475	-1.6963	0.000166088
Pitpnc1	107.17	43.8207	1.28494	0.000166559
Cxcl1	0	15.0729	-6.09683	0.000175528
Zfp974	118.932	45.1192	1.38319	0.000179615
Hap1	176.873	80.9417	1.13299	0.000180463
Sult1c2	40.9271	8.58212	2.27696	0.000186848
Cacna2d2	21.1462	0.714817	4.77408	0.000189593
Pola1	111.008	238.523	-1.10589	0.000194716
AI854703	0.82362	26.2443	-5.03006	0.000195373
Wars2	177.62	79.8685	1.1553	0.000205368
Oasl2	137.511	313.471	-1.18443	0.000208676
Lingo2	12.072	0	6.32624	0.000212369
C3	2.02343	26.1034	-3.7025	0.00021492
2500004C02Rik	75.5209	26.2538	1.51289	0.000216701
4732471J01Rik	13.1256	64.7564	-2.29755	0.000221005
Gm9856	63.2989	21.6757	1.52728	0.00022224
Mif	1039.62	2105.82	-1.01833	0.000223451
Ttl	60.345	131.22	-1.12128	0.000224493
Pidd1	76.4373	155.577	-1.02603	0.00022719
Pnpla1	33.7452	6.70061	2.36359	0.00022918
Bcl11a	151.273	68.0353	1.14663	0.000231775
Prodh	71.3487	27.2002	1.38944	0.000233061
Rgs3	101.963	206.125	-1.01564	0.000233471
Ascl2	4.85268	36.7593	-2.93345	0.000233763
5031434O11Rik	72.5792	26.1788	1.49195	0.000238878
Adam15	538.158	1109.47	-1.04326	0.000247919
Cemip	0	14.3652	-6.02671	0.000255399
BC030867	28.6967	82.358	-1.52205	0.000257953
Ache	99.1721	43.4642	1.1919	0.000258479
Myom3	44.8845	101.684	-1.18309	0.000261192
Ablim2	153.943	63.8861	1.26324	0.000266651
Batf2	44.9914	108.592	-1.26898	0.000269423
Clcf1	58.7618	17.275	1.78668	0.000273967
Sh3tc2	51.6205	15.4425	1.73505	0.000281119
Ccdc148	35.0273	7.02397	2.35088	0.000282271
Pibf1	230.892	103.625	1.15351	0.000287366
Gm7173	0	14.7638	-6.06673	0.000288923
Vwc2	12.3592	47.8291	-1.94523	0.000293161
4933407K13Rik	104.172	37.6863	1.46169	0.000293181
Trim29	28.0375	4.97478	2.48624	0.000295146
Acvr1c	91.7724	35.1354	1.36735	0.000297706
Gm43311	63.1655	20.3982	1.60822	0.000297721
Aldh2	5927.74	12420.2	-1.0671	0.000300651
Chad	28.8433	5.42312	2.42678	0.000318501
4930458D05Rik	33.7323	6.25936	2.44519	0.000319331
Gm31774	7.16593	36.5048	-2.34558	0.000328607
Nhs	53.9742	14.6211	1.86178	0.00033574
Apol7a	51.9876	126.407	-1.28248	0.00033574
Gfra3	40.6035	9.15012	2.18812	0.000337951
Hoxa6	12.477	49.5967	-1.99942	0.000338187
Tmem25	262.208	121.209	1.1182	0.000347683
Urad	11.2416	0	6.22394	0.000370061
Selenom	123.018	60.4685	1.02484	0.000377825
Car5b	5.69411	40.2862	-2.83557	0.000381146
Slc17a1	60.0699	16.7858	1.84811	0.00039019
Gm12258	115.281	51.6644	1.15985	0.0003907
Serpinb8	21.7668	1.99586	3.50446	0.000406776
Crip2	10.3846	42.442	-2.02747	0.000407728
Gm26641	41.7192	10.1113	2.08789	0.000409801
Fam187b	54.2296	121.911	-1.17544	0.000421689
Plagl1	54.0394	12.9503	2.03511	0.000433494
Ror1	0	12.9871	-5.87636	0.000452546
Grid2	20.8897	1.6227	3.57031	0.000455443
Glipr2	23.8167	2.90729	3.03038	0.000468183
Scai	261.906	112.588	1.21084	0.000471587
Gm15401	0.394003	19.5557	-5.50347	0.000483135
Acpp	0	13.4188	-5.93521	0.000484357
Zfp938	104.141	48.8523	1.08851	0.000506588
Podxl	7.67549	38.3078	-2.31823	0.000506786
Uchl1	2.43979	29.0152	-3.57497	0.000511052
CT025731.4	6.88975	41.3027	-2.58728	0.0005313
Mdfi	84.7478	24.659	1.78463	0.000538799
Gngt2	74.4992	22.2124	1.75211	0.000546813
Hopx	193.556	392.262	-1.01834	0.000555074
Ppp1r1b	1199.33	569.181	1.07526	0.000555375
Dmwd	160.601	77.8896	1.04179	0.000557444
Ms4a10	88.4393	34.0784	1.36959	0.000562268
Gabre	11.6716	0	6.27774	0.000564139
Tsx	10.7476	0	6.161	0.000565166
Cntn4	0.41181	18.7781	-5.44229	0.000569228
Apol6	18.7394	1.4812	3.7615	0.000571113
Irgm2	22.5036	73.1809	-1.69515	0.000571705
Eepd1	106.07	46.6888	1.17656	0.000574259
E230001N04Rik	21.6266	3.03226	2.86503	0.000608852
mt-Ty	5.6763	37.8654	-2.74342	0.000627506
Smim24	139.622	67.3689	1.05599	0.000628346
Gpd1	69.6863	184.298	-1.40114	0.000635267
Lrrc61	81.8693	33.2323	1.30917	0.000644531
Ceacam10	7.23261	33.7942	-2.22906	0.000656168
Hspa2	96.0473	44.9419	1.09993	0.000673475
Klhl13	17.2721	0.643177	4.95982	0.000680657
Ptprn2	62.1673	139.621	-1.17209	0.000726434
Dok1	304.053	144.781	1.07496	0.000728049
Gm47233	27.6791	4.76163	2.61006	0.000729827
Hoxd3	10.3627	0	6.10811	0.000729827
Txndc16	46.2601	108.888	-1.24304	0.000734031
Rassf8	0.792551	21.8909	-4.7716	0.000734338
Greb1	152.114	72.6225	1.05295	0.000735287
Gm38393	96.0269	35.0356	1.45665	0.000745904
Gpld1	106.038	50.455	1.07068	0.000754014
Gm17491	119.488	56.3695	1.08166	0.000762828
Alb	0	12.627	-5.84517	0.000773723
1700057G04Rik	22.0471	1.59908	3.92625	0.000798761
Gm10451	16.0412	0.641405	4.85769	0.000813382
Ces1c	4.38555	30.826	-2.80186	0.000813382
Zbtb16	0	12.5144	-5.83337	0.000837
Ism1	0	12.2794	-5.7945	0.000844644
Gm15889	2.01245	22.1983	-3.46485	0.000860154
Spock1	0	11.7026	-5.72903	0.000878117
Tmem132a	75.4516	21.3437	1.83448	0.000879418
Zfp605	47.6191	13.8968	1.77217	0.000896579
Slc16a3	131.473	324.932	-1.30375	0.000900348
Pdzd4	78.049	32.3456	1.28125	0.000932647
Gm28437	372.513	183.671	1.01677	0.000954625
Psmb8	11.3087	0	6.23165	0.000958663
Fas	116.9	41.3643	1.50291	0.000960995
Adrb2	10.0528	45.7546	-2.1984	0.000964356
Gm11535	0	11.734	-5.72242	0.000997076
Cmah	16.4599	0.393228	5.03734	0.00099942
Nmral1	37.5568	90.7114	-1.26553	0.00101306
Ankrd37	79.2454	159.065	-1.00581	0.00102983
Cenph	51.0844	110.838	-1.11684	0.00103744
Col4a2	66.1467	16.1635	2.05275	0.00103778
Hspa12a	6.76738	32.8278	-2.26597	0.00104145
Cd200r2	29.218	4.48197	2.63575	0.00106242
Dach1	28.7944	4.87343	2.48152	0.00106297
Sult2b1	71.8836	184.302	-1.35477	0.00113277
Gm27454	0.394003	16.7088	-5.27282	0.00113339
Kcnu1	34.0131	7.54395	2.2008	0.0011583
Itpripl1	24.8855	64.5362	-1.37113	0.00120232
Zfp354a	16.3352	0.639634	4.87562	0.00120516
Dyrk3	23.514	69.0408	-1.55728	0.00120516
Mgarp	0	11.1625	-5.65392	0.00120563
Olfr558	12.3243	0	6.35816	0.00121429
Tpbgl	17.1406	0.909659	4.09116	0.00123194
Gemin6	53.9496	109.738	-1.02253	0.00124166
Fads1	64.632	21.9145	1.56007	0.00124242
Nbdy	119.938	57.1192	1.06188	0.00124465
Pcdhac2	2.02343	21.1138	-3.39233	0.00125158
Fgl1	20.8697	3.2271	2.70349	0.0012539
Nr4a1	6.45787	31.7711	-2.30476	0.0012539
Acer1	12.0209	41.0846	-1.7747	0.0012542
Gm12866	2.86486	27.3864	-3.268	0.00127359
Zfp995	106.069	51.2274	1.06019	0.00127672
Oas1b	13.6306	50.0241	-1.86923	0.00128991
Zbtb32	142.072	65.4358	1.12715	0.00129066
Gm49377	31.5085	5.3934	2.47986	0.00129794
Gm10384	18.3833	2.07104	3.13183	0.00132084
Kctd15	9.17156	0	5.93189	0.00132807
Haglr	9.22725	0	5.93924	0.00133522
Lrr1	9.64777	37.8524	-1.96678	0.00137839
Zdhhc8	35.2318	6.1641	2.58269	0.00139147
Ifit1bl2	26.3133	2.58216	3.33397	0.001397
E130102H24Rik	35.4084	8.40381	2.06921	0.00143128
Urah	33.6028	79.0016	-1.22967	0.00143166
Zfp775	28.122	70.4966	-1.33355	0.00143606
Polq	66.416	138.457	-1.06535	0.0014506
Dusp7	63.7679	130.272	-1.03365	0.0015535
Gata5	8.79309	0	5.87058	0.00157183
Tha1	112.338	51.0668	1.14277	0.00166125
Ephb3	254.93	516.269	-1.0174	0.00168446
Mvb12b	19.2622	2.32099	3.12007	0.0016856
Galnt9	1.18201	19.4911	-4.02223	0.00169523
Pdx1	3.21226	22.3913	-2.80013	0.00175389
Gbp4	15.7582	0.393228	4.98413	0.00175389
Bex2	1.59382	21.7066	-3.75939	0.00176608
Cntn3	15.7427	0.643177	4.81259	0.00178468
Ccdc30	17.6305	1.99408	3.20165	0.00179879
Pbx3	49.5792	109.815	-1.15186	0.00184135
Prl6a1	14.6883	0.196614	5.64999	0.00185459
Pex5l	0	10.7325	-5.60642	0.00193731
Zbtb4	141.155	66.374	1.08097	0.00195859
Adgrg6	0	10.1497	-5.52354	0.00206023
Cfap74	13.9689	0.516431	4.72938	0.00210412
Klb	7.23905	33.3303	-2.21257	0.00216602
Hpgds	9.70991	46.8067	-2.26694	0.00217988
Pgam2	161.295	65.4923	1.30883	0.00221633
Adhfe1	58.0253	20.5098	1.50769	0.00224493
Gal3st2b	0	9.95311	-5.49433	0.00230333
Shank2	39.8019	10.0336	1.9739	0.00230542
Spry3	50.601	18.8533	1.43119	0.00230962
Upk1a	88.3995	39.4288	1.17403	0.00231865
Zfp873	97.662	44.1181	1.14957	0.00231919
Fuz	88.9182	40.3296	1.14807	0.0023476
Itga8	1.21762	17.8222	-3.883	0.00236062
Pip4k2a	78.2808	33.6353	1.21061	0.0023727
1810014B01Rik	48.8098	15.2896	1.6436	0.00238068
Arhgef9	45.5771	12.9915	1.85384	0.00239037
Mapk12	58.3988	22.9883	1.34932	0.002398
Xrcc2	40.3705	90.3268	-1.16765	0.00242337
Tnfaip2	11.9387	0.321588	5.351	0.00244363
Procr	0.82362	18.2195	-4.50236	0.00252268
Ifit3b	15.6006	55.5388	-1.82137	0.00253793
Gm2115	25.5935	4.16215	2.53855	0.00254989
6530402F18Rik	8.36802	0	5.79974	0.00259222
Zcchc3	12.1164	0.321588	5.36896	0.00264205
Rpp25	9.57238	35.964	-1.91254	0.00268229
Ccl9	11.6182	0.321588	5.31017	0.00269854
2610008E11Rik	208.013	101.783	1.03334	0.00271604
2810402E24Rik	120.003	58.0977	1.04458	0.00271906
Rab30	32.9417	75.9213	-1.20448	0.00272064
5033404E19Rik	0	10.6852	-5.58785	0.00275543
1190028D05Rik	24.5131	3.22356	2.93392	0.00279225
Lrp1	100.373	48.4871	1.05271	0.00281251
Zfp971	99.0126	45.7624	1.0977	0.00283529
Sst	24.7676	4.04327	2.70368	0.00283816
9030025P20Rik	44.6932	15.2495	1.54882	0.00291555
Plod2	9.98191	36.0128	-1.846	0.00294625
Zfp993	16.6561	0.643177	4.87903	0.0030364
Tube1	40.7304	91.4831	-1.1687	0.00306994
Apol9a	11.6867	44.761	-1.93123	0.00313586
Sstr3	0.394003	13.7754	-5.00278	0.00314896
Gm10524	76.759	30.8835	1.32955	0.00319629
Plekhd1	7.18373	30.3427	-2.07146	0.00331397
Adamts16	26.4304	3.91221	2.64312	0.00331994
Pgk1-rs7	47.0152	99.3213	-1.08484	0.00337273
Clps	0	9.38511	-5.41439	0.00340115
Tnfsf10	14.3254	0.518203	4.76703	0.00345159
Igtp	8.86848	37.9685	-2.09598	0.00345159
Ina	8.82415	32.7257	-1.89607	0.00354923
Pla2g4f	14.4141	45.4373	-1.64707	0.0036234
Zfp141	133.979	55.9285	1.24383	0.0036518
Gm35066	27.5749	6.72778	2.02222	0.00366664
Gm12252	12.1095	47.7321	-1.979	0.003687
Gm43251	8.0585	0	5.74296	0.00370973
Maml2	36.4184	10.2178	1.816	0.0037438
Mtfr2	34.3972	78.7713	-1.19873	0.0037855
B430010I23Rik	0	10.6634	-5.58028	0.00380497
Gm6545	0	9.11332	-5.36807	0.00383635
Rhag	8.77755	32.5273	-1.89059	0.00384193
9230105E05Rik	12.0254	39.0419	-1.70031	0.00392445
Brip1	74.8625	156.292	-1.06538	0.00397634
Arhgap6	41.7037	85.5217	-1.03967	0.00401025
Plxna3	109.706	220.402	-1.00781	0.00413746
Simc1	69.6328	30.4474	1.18663	0.0041648
Dpf3	39.9561	11.9891	1.70013	0.00423336
Repin1	91.272	223.262	-1.28938	0.00428627
Pltp	7.57092	0	5.65534	0.00435617
Vwa7	29.3548	5.3995	2.49843	0.00443554
Zbtb26	113.243	50.773	1.15699	0.00445987
Azgp1	2.78265	19.2963	-2.78176	0.0044885
Sumo2	113.606	267.942	-1.23562	0.0044914
Zc2hc1c	4.00481	21.9554	-2.4525	0.00449846
C730002L08Rik	12.9222	0.518203	4.61473	0.00454265
Hoxd9	28.7683	75.2393	-1.37854	0.0045548
Adam8	46.6318	96.7208	-1.04921	0.00464709
Aldh1l2	47.8638	116.472	-1.28313	0.0047838
Ifit3	29.5472	80.9204	-1.44381	0.00479689
Gm28417	69.9977	26.7143	1.36091	0.00483582
B3gnt2	72.0348	160.805	-1.1582	0.00495188
Dppa5c	0	10.8576	-5.60369	0.0049843
Gm19410	0	9.60022	-5.42926	0.0050401
2410018L13Rik	8.91963	0	5.88875	0.00510873
Jam2	20.6677	2.33929	3.06596	0.00519444
Oas2	9.5989	34.2232	-1.82367	0.00522276
Igsf23	36.1403	79.1218	-1.12614	0.00525268
Dock11	14.0178	1.67604	3.10811	0.00527326
9330188P03Rik	0.394003	12.3239	-4.83356	0.00547933
Sp100	4.82389	26.7066	-2.45743	0.00549593
Kremen2	37.2583	12.2871	1.5831	0.00570026
Foxred2	15.5495	46.3979	-1.58027	0.00570071
Rad51c	16.8361	46.4625	-1.47264	0.00571173
Psmb9	53.6792	12.8429	2.10011	0.00583693
Arhgef10	30.7425	8.78996	1.79424	0.00588158
Cyp8b1	7.18373	0	5.57925	0.00594789
Gm47640	9.18709	31.1937	-1.76007	0.00603484
Gbp9	7.70883	0	5.67769	0.00608066
AI481877	42.2	86.0862	-1.03229	0.00611795
Usp18	15.5915	51.9859	-1.72475	0.0061333
Padi2	7.25042	0	5.59054	0.00616113
Zfp78	21.5554	4.33161	2.29171	0.00618928
Gm26799	15.6605	2.39086	2.71275	0.00619218
Trib2	9.9463	0.196614	5.08767	0.00630545
Cd274	22.027	56.8479	-1.35861	0.00633218
Cideb	85.2551	197.081	-1.20748	0.00633468
Etnppl	13.1855	0.962994	3.94336	0.00637849
Slc16a7	9.66785	0.319817	5.04367	0.00639966
Zfp202	37.6277	12.1603	1.60826	0.00640437
Maged2	26.8021	6.50046	2.07731	0.00646023
Gm27463	2.04124	18.0282	-3.16261	0.00647771
Vmn2r79	5.22888	27.7989	-2.41474	0.00657615
Gm14751	0	8.20366	-5.21388	0.00663668
Alppl2	7.54667	0	5.6512	0.00670226
Tgm2	52.1365	18.9493	1.47814	0.00678244
6230400D17Rik	38.8339	13.8163	1.49238	0.00707073
Zdhhc15	32.1472	73.1181	-1.1872	0.00729488
Gm37969	3.65741	21.625	-2.57436	0.00730026
Gm12320	1.57601	17.8806	-3.49703	0.00734034
Sycn	1.58283	16.5585	-3.36626	0.007343
Foxc1	38.4778	77.9681	-1.01432	0.00748773
9830144P21Rik	12.0076	36.1642	-1.5973	0.00748861
Inka2	35.239	72.4045	-1.03676	0.00757239
Lmx1a	2.80045	17.8204	-2.66481	0.00760218
Hist1h3e	0.805813	14.525	-4.19309	0.00761438
Cldn14	0	8.18358	-5.20115	0.00761867
Sprr2h	10.7699	37.4739	-1.81025	0.00761886
Slc35g2	20.8894	4.5851	2.19785	0.00768824
Vim	12.1054	0.836248	3.90035	0.00778871
Amt	71.2187	31.8428	1.15915	0.0078827
Sox1ot	7.22162	0	5.5857	0.00809461
mt-Te	0.41181	11.9395	-4.78649	0.00809828
Gm47019	6.81171	0	5.50163	0.00822357
Prdm11	26.025	6.43944	2.06525	0.00834442
Prdm1	30.8781	65.9735	-1.09323	0.00845316
Peli3	33.9339	8.63191	2.00632	0.0085144
E330034L11Rik	40.7664	15.4514	1.39486	0.00860882
Hoxa2	62.1851	25.6131	1.28517	0.00876728
Zscan2	70.9338	34.4741	1.04716	0.00880159
Slc16a9	5.56074	24.7525	-2.15099	0.00901502
Gm44026	9.21361	0.196614	4.97564	0.00901757
Gm30238	40.2296	14.7094	1.46256	0.00916079
Mx2	0	7.86199	-5.14395	0.0091848
Gm39380	0	8.31564	-5.22313	0.0091963
Fbxw10	15.2373	43.6799	-1.51574	0.00925439
Hoxb2	11.1973	0.643177	4.31337	0.00925439
Ago4	61.574	27.8723	1.13727	0.00937251
Sh3bp5	62.1203	124.819	-1.00387	0.00942304
Sh2d3c	59.5543	25.2803	1.24807	0.00948717
Scg5	4.41662	22.0613	-2.32605	0.00989171
St3gal2	6.42869	30.5653	-2.25298	0.00991796
Spsb4	0.788006	14.2961	-4.15213	0.00998436
Sema6c	55.7939	22.7952	1.29526	0.0100018
Hoga1	5.56756	23.9251	-2.10153	0.0101701
Slc38a11	5.17129	23.3055	-2.17528	0.0101825
Ttc9	43.5862	14.8651	1.55314	0.0102073
Arhgap44	25.2617	7.49061	1.75895	0.0102083
Mkx	4.38555	22.5943	-2.36864	0.0102436
Fbxl21	18.8773	3.37038	2.42413	0.0102562
Sdsl	28.8895	72.5259	-1.32742	0.0105244
Olfr912	6.4268	0	5.41717	0.0105915
Psg23	8.76202	0.321588	4.90459	0.0105977
Resp18	2.81826	17.3406	-2.63343	0.0106488
Gm14317	76.1528	37.619	1.0248	0.0107367
D430020J02Rik	33.9812	70.1919	-1.04215	0.0109068
Ccl7	0	7.54218	-5.08469	0.0109335
Sptbn5	8.48357	32.2382	-1.93665	0.0109941
Gm10425	12.8536	0.959451	3.89521	0.0110077
Nt5c1a	93.5185	43.8169	1.10602	0.0110455
Krt87	45.5433	18.107	1.32107	0.0110873
Krt13	0.394003	10.5193	-4.60761	0.0110873
Zfp2	35.0791	10.0413	1.77216	0.011091
Ppm1e	20.0127	4.78171	2.06725	0.011091
Gm29904	0.82362	13.7132	-4.09468	0.011139
Apbb1ip	11.961	1.03641	3.51089	0.0112675
Nmnat2	10.7654	0.713045	3.81209	0.0112783
Gm19439	0.805813	12.7905	-3.99421	0.0112834
Zfp947	19.6498	48.0832	-1.28877	0.0113259
9330162012Rik	67.1438	31.593	1.10445	0.0113763
Gm16867	36.7938	10.591	1.79666	0.0114277
9030624G23Rik	47.6619	15.1393	1.63807	0.0114507
Cfap57	12.8669	1.35268	3.26495	0.0115827
4930524J08Rik	8.86848	33.8032	-1.92797	0.0115934
Gm16793	8.41007	0.321588	4.84406	0.011671
Hist2h2be	91.1049	44.6229	1.01048	0.012068
Gm16576	9.29356	40.0002	-2.11127	0.012068
2810001G20Rik	61.4437	26.2591	1.21556	0.0121045
Slc26a10	15.3419	1.60086	3.38221	0.01222
BC049715	9.60534	32.8146	-1.77216	0.0122289
Kif12	42.9789	16.6443	1.38692	0.0123616
Tmem86a	66.6036	28.5285	1.21288	0.0124738
Fancb	20.4552	53.3003	-1.39162	0.0126622
Nat8f2	5.15348	22.9883	-2.14782	0.0127673
Slc12a8	9.12723	0.321588	4.96403	0.0128355
Gm4880	12.466	1.28458	3.42635	0.0128997
1700030J22Rik	29.293	62.5647	-1.10385	0.0130766
Suv39h2	36.7643	73.6599	-1.00287	0.0132017
Zcwpw1	8.36309	42.1444	-2.33509	0.0133984
Tmem82	5.62288	28.5086	-2.33776	0.0134307
Pappa2	1.20209	12.8421	-3.41169	0.0134864
Gm9292	6.39763	0	5.41158	0.0135225
Msx1	15.2172	2.1226	2.92929	0.0135952
Nup210l	23.6811	6.6028	1.81769	0.0136501
Gm14027	16.0371	2.71244	2.57887	0.0137473
Gm4924	31.6062	10.6128	1.55094	0.0137616
Sugct	59.4732	24.6336	1.28294	0.0139322
Id4	10.4024	0.639634	4.20336	0.0140364
Smim10l2a	0.82362	12.8551	-3.99654	0.0140743
Sis	6.04151	0	5.32736	0.014171
AU041133	86.6897	42.169	1.04059	0.0142837
Tnfaip8l2	18.9773	3.81695	2.28756	0.0147146
Hpdl	24.3376	58.4445	-1.26974	0.0147146
Ttc8	14.8876	1.74768	3.04905	0.0150467
Cyp11a1	0.394003	9.92772	-4.52062	0.0152281
Gm6329	88.2457	40.4619	1.11508	0.0152954
Xaf1	31.6623	73.8882	-1.21894	0.0153335
Ccdc40	5.97255	0	5.31336	0.015515
Gm18194	70.5341	22.3065	1.65448	0.0155165
Zfp97	76.0043	33.5009	1.17881	0.0156671
1810008I18Rik	11.647	33.8902	-1.54123	0.0159607
Zfp976	35.8266	10.5168	1.72604	0.0160115
Creb3l4	44.0461	16.4736	1.41382	0.0161592
Dnhd1	44.4754	18.1261	1.30327	0.0165106
Cep131	111.521	54.292	1.03487	0.0166354
Mterf2	107.912	50.9932	1.07902	0.0166622
Gm16618	13.2567	1.47942	3.24071	0.0168181
Pimreg	59.6657	23.2916	1.36815	0.0170787
B230206H07Rik	20.4575	50.7567	-1.30368	0.01708
Iyd	12.8536	36.8894	-1.51558	0.0172915
Gm15998	7.591	0.321588	4.69688	0.0174204
Cyfip2	14.4539	1.80456	3.08323	0.0174344
Ccdc73	22.8355	5.56108	2.01314	0.0174349
Gm33460	11.2219	1.23125	3.1269	0.0174597
Rgn	47.5698	19.8084	1.24745	0.0179427
Nbl1	79.4727	37.1344	1.10357	0.018024
Arhgap4	21.9827	6.45598	1.77713	0.0180547
Egfl7	36.2225	13.5	1.42194	0.0180547
Intu	40.6001	86.4906	-1.0909	0.0183963
Otulinl	5.57628	22.9141	-2.04213	0.0183999
Gm31881	0	6.77225	-4.93389	0.0185017
Rimkla	49.4913	19.5024	1.3425	0.0185858
Gm5976	10.8877	1.03641	3.37272	0.0186251
C130012C08Rik	6.39535	0	5.41109	0.0186829
Hoxd4	5.6297	0	5.22585	0.0186881
Upk1b	30.7762	10.4678	1.55062	0.0187433
Zfp770	132.333	62.4905	1.07319	0.018858
Gm1600	17.2414	3.42549	2.32794	0.0189584
Lin7b	16.0655	2.95531	2.50676	0.0193622
Ly6g6c	20.6109	53.5187	-1.37874	0.0194252
Msh5	23.2269	53.2245	-1.1883	0.0194461
Gm49331	51.0567	19.0944	1.42877	0.0196821
Mctp1	13.6215	1.82286	2.79435	0.0201518
Gm15502	22.4877	53.2026	-1.23479	0.0202986
Gm7318	8.11837	0.321588	4.79024	0.0203445
Ttc39c	2.81371	18.0641	-2.67029	0.0205354
Fhad1	12.03	33.8363	-1.48986	0.0205952
Gm46404	29.5987	9.48647	1.65215	0.0206712
Cpvl	7.65351	0	5.6691	0.0207388
A230057D06Rik	0	6.83444	-4.94062	0.0207629
Efcab12	0	6.69884	-4.91416	0.0208467
Renbp	3.199	16.9954	-2.41057	0.0208543
Eme1	39.1563	83.5748	-1.08911	0.0209561
Pnpla1os	13.2897	1.82109	2.75633	0.0210206
Siglecf	7.21253	0.319817	4.62231	0.0210206
Mycbpap	13.9155	1.82109	2.8308	0.0210916
Artn	0.41181	9.57287	-4.48212	0.0211158
Gm13071	20.8053	4.9984	1.99827	0.0211273
Zfp939	48.9231	22.5252	1.12858	0.0211625
Gm29808	7.21026	0.319817	4.62194	0.0214312
Map1b	12.7577	34.2923	-1.42273	0.0215052
Gm45104	9.27385	0.393228	4.24662	0.0215661
P2rx6	16.0128	2.51406	2.70195	0.0215912
Zfp14	45.3592	18.662	1.2885	0.0221506
Gm379	8.84651	28.7271	-1.69575	0.0221666
Cyp4f39	0.41181	8.84683	-4.35874	0.0222138
5730521K06Rik	14.4652	2.58924	2.46597	0.022332
Pbp2	21.0985	4.33515	2.26124	0.0223479
Nptxr	51.1458	103.545	-1.02202	0.0225211
Rapgef3	7.56448	0.321588	4.69258	0.0225436
Slfn2	10.0062	0.962994	3.53729	0.0226628
Dapk1	0	6.51108	-4.87101	0.0229316
Xlr3a	0	6.51108	-4.87101	0.0229316
H2-M3	30.0166	10.9379	1.43618	0.0232159
Gm609	15.2286	38.8339	-1.35839	0.0233193
Ivl	0	6.3808	-4.84449	0.0233201
Retnlb	5.9483	0	5.30808	0.0233773
Gpr27	9.22043	0.639634	4.02334	0.0236653
Znf41-ps	30.9183	11.3827	1.42913	0.0238032
Gm42141	0	6.25936	-4.8194	0.0238266
Gng7	23.2227	7.36918	1.65246	0.0238489
2700081O15Rik	73.5089	30.2376	1.30156	0.0239809
C230035I16Rik	54.355	20.6226	1.36829	0.0240468
Gjb5	2.45305	16.7655	-2.79681	0.0242347
Vmn2r-ps126	5.20463	0	5.11361	0.0243294
mt-Ts2	37.4178	9.75826	1.9386	0.0243468
Pros1	7.29702	25.9209	-1.83873	0.0244149
Kcnj8	0	6.37902	-4.84432	0.0246107
Smoc1	5.68312	0	5.2377	0.0246188
Gm45718	16.8383	3.60203	2.29426	0.0246756
Efemp1	30.7603	6.39301	2.18666	0.0251309
Tnni1	5.21789	22.138	-2.07123	0.0254246
Psmc3ip	18.8102	43.9029	-1.22659	0.0254491
6330403N20Rik	7.2417	0	5.58946	0.0254612
Me3	41.7371	15.7897	1.42957	0.0255605
Gm5953	18.5742	3.46997	2.46172	0.0256466
Pcdhgb4	5.18455	0	5.10892	0.026137
Aunip	20.7803	49.1625	-1.24733	0.0264106
Pcdh17	6.85641	24.1461	-1.81865	0.026444
Snap25	4.00027	17.1755	-2.09821	0.0264562
Timp2	55.4533	21.7594	1.34584	0.0265239
Duoxa2	18.3594	3.03226	2.61832	0.0268284
Cck	21.6198	5.40658	2.05756	0.0268563
Gm9828	23.134	6.07928	1.9074	0.0269063
Ly6g6d	40.2186	84.6837	-1.0667	0.02692
Itln1	9.66331	0.589842	3.75667	0.0269352
Mfsd7a	50.8616	25.3057	1.0141	0.027018
Gm4117	11.2264	0.786457	3.59123	0.0272474
Cald1	18.4791	3.56877	2.31395	0.0272474
Crnn	0	6.18418	-4.79757	0.027385
Efhc1	70.3523	32.6942	1.09317	0.0276146
Gm45716	8.36802	0.518203	3.99268	0.027866
4833407H14Rik	4.49429	25.1709	-2.49107	0.027959
Mtus2	16.3398	3.4989	2.18995	0.0282547
Gm12352	30.2454	9.95842	1.59629	0.0283213
Gm9242	5.22471	0	5.11831	0.0284055
Tigd4	12.8354	1.82109	2.71093	0.0284605
Hivep3	32.0734	12.6585	1.33862	0.0285448
Gm15952	20.5249	4.58155	2.17044	0.0288661
0610040B10Rik	45.7627	16.3392	1.48868	0.0289155
Nrxn1	7.14812	0.319817	4.61149	0.0290025
2010005H15Rik	5.20917	0	5.11467	0.0296802
Rapgef4	17.3255	4.38671	1.99954	0.0297077
Gm36936	42.8751	16.9692	1.31481	0.0297264
Cdkn2a	46.6185	21.7019	1.1014	0.0297367
AC098883.1	6.80754	23.3518	-1.78459	0.0298466
Prkcz2	68.4096	34.3185	1.00265	0.0300025
Gabrd	6.82307	0.321588	4.54182	0.0300955
Grm4	5.16674	0	5.10465	0.0301183
Pcdhb17	32.85	12.7852	1.36369	0.0302532
2500002B13Rik	28.4163	10.5927	1.42364	0.030479
Xkr5	18.1935	4.01356	2.14848	0.0307291
Asprv1	44.3481	20.1859	1.15349	0.0309932
Prss46	8.00735	0.516431	3.92884	0.0311365
Zfp975	53.6068	25.2744	1.1054	0.0311843
Ntrk2	5.26904	0	5.12878	0.0312677
Adcy8	0	5.81457	-4.71747	0.031602
Gm43294	0	6.57309	-4.91344	0.0316368
Sp3os	56.8516	24.2483	1.20183	0.0319333
mt-Th	28.73	7.04405	2.02076	0.0321596
Gkap1	12.5016	1.4995	2.91003	0.032379
Cpa2	0	5.93423	-4.74395	0.0324348
C2cd4b	30.9061	8.50517	1.88394	0.0324348
Hhex	7.61752	24.3646	-1.68042	0.0325309
Pf4	5.97937	21.1743	-1.81556	0.0325462
Adgra2	4.01126	19.0001	-2.24556	0.0325462
Arhgap36	1.20436	11.3347	-3.2453	0.0328901
Pcdhb5	28.8331	7.94426	1.8721	0.0330512
Gm11714	4.80835	0	4.99915	0.0333022
Cyp27a1	5.71192	26.226	-2.208	0.0334171
Slc25a27	34.0017	13.6931	1.30981	0.033549
Gm10416	8.7355	0.518203	4.05664	0.0336651
Katnal2	8.43924	0.641405	3.88925	0.0340175
Cand2	6.86286	0.321588	4.54888	0.0341413
Syce2	19.6744	44.3206	-1.17397	0.0342995
D130062J10Rik	4.80608	0	4.99858	0.0344282
Pelo	36.0532	75.2594	-1.05517	0.0344602
Nod2	11.2151	1.99586	2.54277	0.0344615
Chsy1	52.9358	22.4929	1.21234	0.0348089
Mutyh	13.1449	35.4781	-1.42399	0.0348444
Cmc4	77.0196	36.8713	1.0584	0.0348955
2700046G09Rik	36.8597	15.786	1.20527	0.0349449
Gm12537	1.61163	12.2617	-2.93201	0.035509
Oaf	12.7286	1.27927	3.42917	0.0355208
Edn3	4.84169	0	5.00755	0.0357919
Klf12	0	5.69314	-4.69013	0.0360574
Ptpru	0.82362	10.4144	-3.69623	0.0361016
Adcy4	9.98836	0.786457	3.42021	0.0362243
Gpx3	4.42534	18.6976	-2.07565	0.0363173
Gm6767	16.0102	4.18833	1.96569	0.0365086
Zfp57	19.1667	5.73939	1.75764	0.0365227
Il16	17.7264	4.7083	1.935	0.0366146
Hacl1	19.2827	4.43296	2.1701	0.0367772
Rab40b	31.3937	9.70493	1.67916	0.0367772
Ddit4l	0	6.3554	-4.83052	0.0373831
Gm26685	0	5.75947	-4.71153	0.0375236
Gm48684	15.1199	3.35385	2.20515	0.0377921
Zbtb20	68.5213	31.8699	1.09696	0.0380386
2310043O21Rik	4.8129	0	5.00031	0.0382745
Map7d2	5.15803	0	5.10238	0.038474
St8sia5	0	5.63804	-4.68419	0.0386684
Samd13	0.394003	7.7073	-4.1728	0.03884
Pcdhb16	10.3604	1.55106	2.72289	0.0388856
Rarres1	4.77728	0	4.99126	0.0388856
1600023N17Rik	12.083	1.82109	2.62485	0.0391252
H2-Q1	39.201	79.9567	-1.02013	0.039127
Hist1h3a	3.61725	17.6053	-2.29365	0.0392236
St6galnac2	14.0466	2.85395	2.23049	0.0397759
Vwa3b	2.45305	15.0458	-2.63312	0.0403001
Sncb	0	5.54278	-4.64151	0.0406368
2610318M16Rik	0.805813	9.84467	-3.62962	0.0408569
Gm20472	4.77956	0	4.99181	0.0414006
Pcdhgc3	62.3048	126.281	-1.01788	0.0416097
Cxcl10	3.22325	15.8393	-2.30494	0.0417483
Pde3b	3.17021	53.7336	-4.07997	0.0418116
Klhdc8a	15.1884	3.74708	2.02586	0.0419742
Hoxa11	10.812	29.0955	-1.42248	0.0421659
Klhl23	0	6.36939	-4.86609	0.0422095
Adam1a	22.7976	7.31053	1.61658	0.0422095
2510016D11Rik	21.7422	46.2003	-1.09114	0.0423716
Fcamr	31.6574	13.1322	1.25589	0.0424226
Adcy2	2.76484	14.7094	-2.39548	0.0426716
Gm7967	6.82762	0.321588	4.54274	0.0430208
Cd34	3.20544	15.946	-2.31159	0.0431117
Kcnk3	1.19982	10.9511	-3.17545	0.0432388
Gm42638	0	5.44142	-4.63173	0.0432498
Pcdhgb2	26.3618	8.97712	1.56633	0.0435085
AC154258.1	34.3419	14.4559	1.25361	0.0435949
2810408I11Rik	11.6292	30.2368	-1.36933	0.0438388
Stx2	54.3523	26.426	1.01912	0.0438924
Slco2b1	5.99036	0.321588	4.35534	0.0442869
Slc13a2os	15.6143	3.22533	2.28291	0.0442991
Fam161a	9.20944	28.3264	-1.61	0.0452742
Ccl2	0	5.47114	-4.61771	0.045606
Rims1	4.83715	0	5.00656	0.0457878
Olfr920	71.2763	34.7755	1.02993	0.0460003
Ptges	0.41181	7.38571	-4.11287	0.0460123
4930432K21Rik	0.41181	7.38571	-4.11287	0.0460123
Fam69b	61.8771	127.562	-1.04253	0.0462025
Mir1898	10.0573	1.35799	2.90549	0.0466419
Fzd2	4.41208	0	4.87483	0.0466419
AC124739.2	8.75103	0.836248	3.42926	0.0470739
Vegfd	22.0323	5.24658	2.04596	0.0472503
Prkn	12.3861	2.7089	2.20802	0.0472825
Tdrkh	32.0514	12.9984	1.28495	0.0475529
Hoxd10	0	5.59257	-4.64746	0.0477044
Spats1	15.5987	2.98247	2.35387	0.0480945
Lca5	43.1437	20.8692	1.04749	0.0481406
2610027K06Rik	4.39882	0	4.8712	0.0483275
Capn6	0	5.17317	-4.55215	0.049123
Ndrg4	23.4027	7.51069	1.61133	0.0499259

## Sheet: Fig 1J
		Number	Count	GeneRatio	Padj
	Glutathione metabolism	1	16	0.0471	9.37e-05
	Chemical carcinogenesis - DNA adducts	2	15	0.0441	0.000116
	Metabolism of xenobiotics by cytochrome P450	3	14	0.0412	0.000267
	DNA replication	4	10	0.0294	0.000694
	Drug metabolism - cytochrome P450	5	12	0.0353	0.002753
	Drug metabolism - other enzymes	6	15	0.0441	0.00373
	Bile secretion	7	12	0.0353	0.005804
	Glycosphingolipid biosynthesis - lacto and neolacto series	8	6	0.0176	0.005804
	Ovarian steroidogenesis	9	9	0.0265	0.006024
	Viral protein interaction with cytokine and cytokine receptor	10	9	0.0265	0.011461
	Vitamin digestion and absorption	11	6	0.0176	0.011968
	Mineral absorption	12	8	0.0235	0.013154
	Platinum drug resistance	13	12	0.0353	0.016034
	Ferroptosis	14	8	0.0235	0.017486
	Cortisol synthesis and secretion	15	9	0.0265	0.023837
	Cytokine-cytokine receptor interaction	16	17	0.05	0.031881
	Cushing syndrome	17	15	0.0441	0.034596
	Glycosphingolipid biosynthesis - ganglio series	18	4	0.0118	0.034596
	Steroid hormone biosynthesis	19	10	0.0294	0.037367
	Serotonergic synapse	20	13	0.0382	0.037367

## Sheet: Fig 1K
																Log2FC
		Hmox1fl/fl			Hmox1fl/fl			Hmox1ΔIEC			Hmox1ΔIEC					fl/fl	ΔIEC
	Chac1	-0.51052	-0.43837	-0.31065	1.40031	0.866964	0.398821	-1.26679	-1.28563	-1.27961	1.36078	0.16792	0.896792			1.22405	4.17831
	G6pdx	-0.71491	-0.69032	-0.67782	-0.12008	-0.0028	-0.206	-0.82251	-0.74763	-0.79523	1.51806	1.70822	1.55102			0.623681	1.77061
	Gclc	-0.79059	-0.79454	-0.79722	0.080773	0.076973	0.385326	-0.87179	-0.8776	-0.87621	1.45751	1.5414	1.46595			2.69195	4.65831
	Gclm	-0.84796	-0.84399	-0.85053	0.295785	0.300109	0.510808	-0.92073	-0.91585	-0.92297	1.37848	1.42876	1.38809			1.92573	2.88772
	Gpx2	-0.79818	-0.7472	-0.66653	-0.62306	-0.1247	-0.80872	-0.38294	-0.32648	-0.37552	1.62486	1.44595	1.78253			0.264936	1.2365
	Gpx3	-0.74147	-0.88433	-0.46557	-0.46204	-0.49403	-1.19129	0.275907	-0.17212	-0.1402	2.36494	0.828691	1.0815			-0.04068	1.04247
	Gpx4	-0.68838	-0.84267	-0.75315	0.517039	0.805943	0.060748	-1.02278	-1.03195	-0.9811	1.47426	1.07231	1.38974			0.826413	1.45766
	Gsr	-0.70772	-0.72462	-0.79668	-0.39442	-0.2124	-0.29656	-0.64837	-0.56405	-0.55244	1.6353	1.71044	1.55151			0.241346	0.895532
	Gss	-0.72915	-0.65873	-0.69561	1.16271	1.24842	0.768842	-1.16284	-1.17275	-1.17121	0.879752	0.718424	0.812159			1.17446	1.65123
	Gsta1	-0.55104	-0.49612	-0.50682	-0.35369	-0.47152	-0.28543	-0.69091	-0.67818	-0.69785	1.86185	0.820022	2.04969			0.702565	5.17409
	Gsta2	-0.50531	-0.5659	-0.60004	-0.38813	-0.37972	-0.43481	-0.70038	-0.68043	-0.6799	1.82114	1.53147	1.582			1.06357	7.4436
	Gsta3	-0.89484	-0.93621	-1.00428	0.074559	-0.03309	-0.01833	-0.54069	-0.68175	-0.59405	1.4152	1.48185	1.73162			2.08307	2.13383
	Gstk1	1.32666	1.00478	0.522528	0.471646	0.797503	1.34362	-0.6516	-0.73673	-0.67982	-1.05503	-1.12263	-1.22094			-0.04102	-0.64673
	Gstm2	-0.79205	-0.78951	-0.78706	-1.0881	-0.96695	-1.1747	0.693683	0.752831	0.585283	1.19991	1.19243	1.17423			-0.81461	0.310274
	Gstm3	-0.97703	-0.90312	-0.92773	-0.54472	-0.84617	-0.51945	0.021658	0.042053	0.057829	1.3864	1.65955	1.55073			0.549144	0.940715
	Gsto1	-0.74256	-0.74563	-0.73719	0.042798	0.163108	-0.01866	-0.79844	-0.87141	-0.88815	1.65156	1.2828	1.66178			0.326905	0.833118
	Gstp1	-0.87144	-0.87191	-0.85526	0.255622	0.336815	0.126002	-0.86145	-0.80487	-0.84784	1.39195	1.52149	1.48089			2.26822	3.04372
	Gstp3	1.32624	0.396937	1.06939	0.516585	0.781645	0.338575	-0.03472	0.230058	-0.14339	-1.19345	-1.49657	-1.79129			-0.14779	-0.99004
	Gstt1	-0.71913	-0.8611	-0.68616	-0.87166	-1.1475	-1.17371	1.36032	1.30993	0.999062	0.906664	0.582648	0.300634			-0.99139	-0.39773
	Nat8f2	-1.00209	-0.91156	-0.77694	-0.86647	-0.21712	-0.20752	-0.33966	0.071912	-0.45076	1.68377	1.43078	1.58566			2.44185	1.75214
	Prdx6	-0.29076	-0.27289	-0.24256	-0.07198	-0.1224	0.147364	-1.20731	-1.08437	-1.17406	1.93787	0.927551	1.45353			0.102744	1.01495
	Rrm1	0.492311	0.138824	0.158887	-1.28983	-1.20417	-1.11598	1.3458	1.39984	1.38651	-0.59646	-0.20137	-0.51436			-1.65429	-1.17158
	Rrm2	0.451358	0.36133	0.329563	-1.76974	-1.4325	-1.53845	1.12553	0.879575	0.797736	0.063997	0.535586	0.196022			-1.61004	-0.30905
		Vehicle	Vehicle	Vehicle	Hemin	Hemin	Hemin	Vehicle	Vehicle	Vehicle	Hemin	Hemin	Hemin

## Sheet: Fig 1L
		Hmox1fl/fl			Hmox1fl/fl			Hmox1ΔIEC			Hmox1ΔIEC					fl/fl	ΔIEC
	Acsl1	-0.94194	-1.15988	-0.92785	-1.02393	-0.79801	-0.69469	0.455164	0.72177	0.717247	1.16053	1.39629	1.0953			0.12878	0.224941
	Acsl4	1.70059	1.00675	1.03719	-0.41488	0.10244	1.36388	-0.87567	-0.96042	-0.94866	-0.77639	-0.51353	-0.7213			-0.29828	0.134943
	Cbs	0.796021	1.11038	0.881909	-0.74686	-0.74987	-0.93753	0.545396	1.20209	1.09705	-1.05398	-1.06734	-1.07726			-2.81102	-5.89177
	Fth1	-0.73057	-0.75017	-0.75393	0.120067	0.105014	0.021015	-0.87309	-0.86666	-0.86795	1.54929	1.53222	1.51476			1.61828	3.28218
	Ftl1	-0.86513	-0.8642	-0.85153	0.641554	0.678634	0.267699	-0.98637	-0.93834	-0.96324	1.4052	1.15035	1.32539			2.42918	3.52613
	Gclc	-0.79059	-0.79454	-0.79722	0.080773	0.076973	0.385326	-0.87179	-0.8776	-0.87621	1.45751	1.5414	1.46595			2.69195	4.65831
	Gclm	-0.84796	-0.84399	-0.85053	0.295785	0.300109	0.510808	-0.92073	-0.91585	-0.92297	1.37848	1.42876	1.38809			1.92573	2.88772
	Gpx4	-0.68838	-0.84267	-0.75315	0.517039	0.805943	0.060748	-1.02278	-1.03195	-0.9811	1.47426	1.07231	1.38974			0.826413	1.45766
	Hspb1	-0.54132	-0.8871	-0.78624	-0.7027	-0.92403	-0.92403	-0.11319	0.208	0.238208	2.0129	1.27588	1.14365			-1.33261	1.21426
	Lpcat3	-0.04235	-0.11872	-0.17588	0.560856	0.561394	0.634592	-1.54532	-1.46381	-1.49077	0.967806	1.06783	1.04436			0.283065	1.25049
	Ncoa4	-0.61998	-0.7165	-0.65294	0.674663	0.121358	1.22232	-1.13345	-1.20802	-1.068	1.22851	1.0412	1.11084			0.698685	1.23546
	Ptgs2	-0.6035	-0.60412	-0.59993	-0.5279	-0.49701	-0.55212	-0.51567	-0.52565	-0.54275	1.70882	1.7014	1.55844			2.34645	4.60936
	Slc11a2	-0.61752	-0.60545	-0.60054	-0.63629	-0.63275	-0.64156	1.5517	1.74572	1.65132	-0.38364	-0.41749	-0.41351			-0.28226	-2.72433
	Slc39a8	1.32466	0.745011	0.800226	0.185864	0.331594	0.85522	0.175566	0.193689	-0.00157	-1.41902	-1.5976	-1.59364			-0.20194	-1.16997
	Slc3a2	-0.60403	-0.54372	-0.53772	-0.20722	-0.23696	-0.49467	-0.75603	-0.76539	-0.73803	1.74022	1.43917	1.70439			0.510235	2.81234
	Slc7a11	-0.64288	-0.68024	-0.66741	-0.05443	-0.16211	0.120745	-0.87596	-0.8701	-0.86581	1.5615	1.60715	1.52955			1.7472	5.35953
	Srxn1	-0.75934	-0.7575	-0.737	0.154793	0.159132	0.145798	-0.88931	-0.89922	-0.90236	1.71186	1.23407	1.53908			1.85977	3.70728
	Steap3	-0.12496	0.245441	-0.02304	-0.93945	-0.83762	-1.02204	1.2747	1.86297	1.41975	-0.64733	-0.73551	-0.4729			-1.83987	-2.037
	Tfrc	1.05867	0.69311	0.696724	-1.26251	-1.23987	-1.19086	1.14644	0.95349	0.997041	-0.63753	-0.57365	-0.64106			-3.48405	-1.59705
		Vehicle	Vehicle	Vehicle	Hemin	Hemin	Hemin	Vehicle	Vehicle	Vehicle	Hemin	Hemin	Hemin

[truncated: 44 more sheets: Fig. 1M, Fig 2A, Fig 2B, Fig 2C, Fig 2E, Fig 2F, Fig 2G, Fig 2H, Fig 2I, Fig 3B, Fig 3D, Fig 3E, Fig 3F, Fig 4A, Fig 4D, Fig 4E, Fig 4F, Fig 4G, Fig 4H, Fig 5B …]
